# Supplementary material for: Deciphering the Molecular Signatures Associated With Resistance to Botrytis cinerea in Strawberry Flower by Comparative and Dynamic Transcriptome Analysis
Source: Front Plant Sci. 2022 May 27;13:888939. doi: 10.3389/fpls.2022.888939 (PMC9198642; doi:10.3389/fpls.2022.888939)
Supplement: Supplementary file 1 [file Table_1.XLSX]

## Sheet: Correlation
Sample	H0h-1	H0h-2	H0h-3	H12h-1	H12h-2	H12h-3	H24h-1	H24h-2	H24h-3	H48h-1	H48h-2	H48h-3	H72h-1	H72h-2	H72h-3	H96h-1	H96h-2	H96h-3	H120h-1	H120h-2	H120h-3	H144h-1	H144h-2	H144h-3	Y0h-1	Y0h-2	Y0h-3	Y12h-1	Y12h-2	Y12h-3	Y24h-1	Y24h-2	Y24h-3	Y48h-1	Y48h-2	Y48h-3	Y72h-1	Y72h-2	Y72h-3	Y96h-1	Y96h-2	Y96h-3	Y120h-1	Y120h-2	Y120h-3	Y144h-1	Y144h-2	Y144h-3
H0h-1	1	0.965652	0.963368	0.94229	0.942305	0.894485	0.947895	0.943115	0.941045	0.943011	0.931918	0.935253	0.925095	0.92948	0.916746	0.874946	0.875418	0.875639	0.841709	0.838364	0.84731	0.795804	0.79736	0.787417	0.917238	0.921794	0.920688	0.902762	0.901447	0.902177	0.907789	0.900448	0.906819	0.891581	0.897641	0.891041	0.888578	0.884783	0.888758	0.857308	0.875545	0.874575	0.846614	0.849118	0.866993	0.856265	0.870209	0.862077
H0h-2	0.965652	1	0.966487	0.943751	0.946991	0.896529	0.947934	0.946803	0.942463	0.943218	0.929655	0.934907	0.926818	0.931032	0.916846	0.874401	0.874214	0.873605	0.839982	0.835037	0.845999	0.792068	0.794242	0.782958	0.914704	0.92197	0.920488	0.901651	0.905701	0.904528	0.907951	0.901109	0.909208	0.893341	0.898749	0.889045	0.887334	0.884145	0.888818	0.855332	0.873745	0.873453	0.844104	0.846884	0.86555	0.85508	0.870417	0.860225
H0h-3	0.963368	0.966487	1	0.939102	0.942371	0.893255	0.944578	0.944037	0.941232	0.937881	0.928472	0.932672	0.924504	0.928091	0.917282	0.876066	0.876335	0.875749	0.843506	0.838995	0.84965	0.796225	0.797625	0.787046	0.914168	0.92132	0.92019	0.898439	0.901202	0.901328	0.904654	0.899643	0.905655	0.891951	0.895713	0.887343	0.885694	0.88369	0.888079	0.857226	0.873318	0.87259	0.844629	0.847617	0.865503	0.855794	0.868048	0.860697
H12h-1	0.94229	0.943751	0.939102	1	0.96803	0.915919	0.959995	0.955377	0.954373	0.952288	0.945225	0.950432	0.934323	0.939106	0.925543	0.874157	0.875503	0.876505	0.838841	0.834667	0.846151	0.781006	0.784608	0.773953	0.890825	0.893066	0.895527	0.926884	0.921252	0.925481	0.913912	0.907658	0.913003	0.900277	0.905663	0.901123	0.894053	0.889468	0.895792	0.862028	0.882114	0.879693	0.846375	0.850487	0.869027	0.863859	0.87398	0.868345
H12h-2	0.942305	0.946991	0.942371	0.96803	1	0.918311	0.958213	0.958073	0.95471	0.951958	0.94293	0.949017	0.93538	0.939577	0.926527	0.875989	0.876193	0.876811	0.841479	0.83685	0.848769	0.78593	0.788245	0.777473	0.891436	0.895211	0.896615	0.924205	0.923307	0.925574	0.914573	0.909258	0.915311	0.902338	0.90629	0.900638	0.893459	0.88988	0.895752	0.862202	0.882146	0.88009	0.848517	0.852442	0.870808	0.864787	0.875653	0.868886
H12h-3	0.894485	0.896529	0.893255	0.915919	0.918311	1	0.908353	0.909842	0.909472	0.899225	0.899332	0.903015	0.884688	0.888253	0.882783	0.83736	0.838345	0.839595	0.80813	0.803929	0.815388	0.757126	0.760152	0.750011	0.848823	0.851355	0.854764	0.878067	0.870569	0.876847	0.865342	0.866834	0.867528	0.859824	0.860305	0.859143	0.84997	0.848242	0.852566	0.825305	0.841002	0.838299	0.811542	0.815231	0.831571	0.826791	0.830852	0.829813
H24h-1	0.947895	0.947934	0.944578	0.959995	0.958213	0.908353	1	0.965592	0.966014	0.964463	0.960319	0.963557	0.950419	0.954153	0.945254	0.897246	0.899349	0.901203	0.866004	0.862157	0.873001	0.809672	0.812195	0.801874	0.901738	0.902158	0.902809	0.919875	0.912167	0.917994	0.925401	0.921876	0.924756	0.915908	0.92007	0.917152	0.911689	0.908383	0.912982	0.884208	0.901812	0.899285	0.869459	0.872835	0.890403	0.881883	0.888906	0.885182
H24h-2	0.943115	0.946803	0.944037	0.955377	0.958073	0.909842	0.965592	1	0.964877	0.960214	0.956573	0.959655	0.948718	0.952104	0.943101	0.897161	0.897745	0.897789	0.865015	0.859764	0.871656	0.808498	0.810727	0.799913	0.898949	0.900135	0.900968	0.915522	0.912433	0.916996	0.921712	0.920726	0.924319	0.916085	0.918419	0.913947	0.907892	0.905336	0.910488	0.881666	0.899075	0.897283	0.866597	0.870467	0.887878	0.878815	0.886065	0.881813
H24h-3	0.941045	0.942463	0.941232	0.954373	0.95471	0.909472	0.966014	0.964877	1	0.958292	0.960551	0.962363	0.947408	0.950875	0.946399	0.899487	0.901625	0.902547	0.86874	0.864323	0.87653	0.81175	0.813404	0.803383	0.899831	0.899306	0.900763	0.916327	0.907724	0.916188	0.921219	0.922921	0.922296	0.917947	0.918259	0.917102	0.911783	0.909637	0.913873	0.887245	0.902124	0.899781	0.870649	0.874636	0.891237	0.882804	0.886141	0.884575
H48h-1	0.943011	0.943218	0.937881	0.952288	0.951958	0.899225	0.964463	0.960214	0.958292	1	0.956887	0.960321	0.958987	0.962023	0.9484	0.909408	0.90937	0.909241	0.873161	0.869254	0.879397	0.817955	0.820411	0.810106	0.891493	0.895076	0.893452	0.910809	0.910999	0.909954	0.924802	0.914563	0.9239	0.915981	0.922037	0.914208	0.913736	0.908487	0.915675	0.886934	0.905507	0.906333	0.875053	0.876688	0.894348	0.880693	0.897288	0.887443
H48h-2	0.931918	0.929655	0.928472	0.945225	0.94293	0.899332	0.960319	0.956573	0.960551	0.956887	1	0.966151	0.952545	0.953692	0.954327	0.912861	0.914252	0.917152	0.883023	0.878963	0.890547	0.825005	0.826985	0.817693	0.896551	0.89096	0.893431	0.912914	0.897136	0.910058	0.917865	0.920818	0.91789	0.920488	0.918951	0.924464	0.91945	0.918131	0.92056	0.899832	0.913378	0.908576	0.88251	0.88668	0.90155	0.891877	0.889807	0.892222
H48h-3	0.935253	0.934907	0.932672	0.950432	0.949017	0.903015	0.963557	0.959655	0.962363	0.960321	0.966151	1	0.954417	0.955218	0.952647	0.907025	0.909013	0.910797	0.874012	0.869827	0.882004	0.814598	0.817208	0.806788	0.895739	0.892315	0.894183	0.915371	0.901978	0.912574	0.919977	0.920573	0.919543	0.918273	0.918853	0.922679	0.916373	0.914983	0.918045	0.893455	0.909068	0.905267	0.87583	0.880227	0.897184	0.88684	0.88772	0.887916
H72h-1	0.925095	0.926818	0.924504	0.934323	0.93538	0.884688	0.950419	0.948718	0.947408	0.958987	0.952545	0.954417	1	0.964571	0.958406	0.930576	0.930884	0.930473	0.897138	0.8931	0.903457	0.841891	0.843496	0.833013	0.88146	0.882609	0.880708	0.897725	0.897684	0.898195	0.914971	0.906563	0.915289	0.916575	0.918203	0.913863	0.915903	0.913175	0.920305	0.90195	0.915006	0.915225	0.888214	0.889494	0.904131	0.889007	0.899896	0.893306
H72h-2	0.92948	0.931032	0.928091	0.939106	0.939577	0.888253	0.954153	0.952104	0.950875	0.962023	0.953692	0.955218	0.964571	1	0.957914	0.926676	0.926458	0.926295	0.893534	0.889607	0.90052	0.839248	0.840716	0.83019	0.883933	0.886518	0.884939	0.901013	0.90245	0.902034	0.918054	0.909282	0.917677	0.917764	0.92037	0.913715	0.916715	0.913408	0.921274	0.90073	0.913233	0.914803	0.88776	0.88882	0.903291	0.890219	0.902413	0.89452
H72h-3	0.916746	0.916846	0.917282	0.925543	0.926527	0.882783	0.945254	0.943101	0.946399	0.9484	0.954327	0.952647	0.958406	0.957914	1	0.939745	0.94141	0.943124	0.914858	0.910694	0.922187	0.861643	0.862535	0.85285	0.882048	0.879582	0.879648	0.894659	0.886079	0.893106	0.909024	0.909152	0.90922	0.919433	0.915593	0.917798	0.921339	0.919719	0.925176	0.915888	0.921281	0.920755	0.901437	0.903325	0.914092	0.902251	0.902288	0.902775
H96h-1	0.874946	0.874401	0.876066	0.874157	0.875989	0.83736	0.897246	0.897161	0.899487	0.909408	0.912861	0.907025	0.930576	0.926676	0.939745	1	0.963062	0.963858	0.952788	0.948017	0.955131	0.908963	0.909616	0.89976	0.845974	0.845051	0.843239	0.850534	0.846502	0.848996	0.873391	0.871943	0.873587	0.895836	0.88772	0.888351	0.901651	0.901614	0.906767	0.921725	0.916927	0.92022	0.914203	0.911783	0.913708	0.901285	0.898375	0.8992
H96h-2	0.875418	0.874214	0.876335	0.875503	0.876193	0.838345	0.899349	0.897745	0.901625	0.90937	0.914252	0.909013	0.930884	0.926458	0.94141	0.963062	1	0.964061	0.951499	0.949525	0.954597	0.907839	0.910284	0.900978	0.846063	0.844371	0.842572	0.851414	0.846015	0.847774	0.874182	0.872677	0.87323	0.895105	0.887648	0.889666	0.901946	0.901611	0.906673	0.921631	0.916077	0.918036	0.914185	0.912297	0.914258	0.901161	0.897672	0.899531
H96h-3	0.875639	0.873605	0.875749	0.876505	0.876811	0.839595	0.901203	0.897789	0.902547	0.909241	0.917152	0.910797	0.930473	0.926295	0.943124	0.963858	0.964061	1	0.954951	0.952576	0.958511	0.910394	0.912427	0.90317	0.846694	0.844636	0.843275	0.852312	0.844878	0.849001	0.873081	0.873799	0.872842	0.8958	0.886623	0.89157	0.903046	0.903813	0.907978	0.924486	0.91814	0.919311	0.916904	0.914607	0.91652	0.90559	0.89896	0.902513
H120h-1	0.841709	0.839982	0.843506	0.838841	0.841479	0.80813	0.866004	0.865015	0.86874	0.873161	0.883023	0.874012	0.897138	0.893534	0.914858	0.952788	0.951499	0.954951	1	0.963729	0.965746	0.936606	0.937183	0.928896	0.820385	0.817614	0.815393	0.819483	0.812679	0.816204	0.840637	0.845387	0.841245	0.869849	0.857416	0.861309	0.874912	0.876138	0.880564	0.910738	0.896437	0.899479	0.908332	0.904047	0.898727	0.89678	0.885237	0.89102
H120h-2	0.838364	0.835037	0.838995	0.834667	0.83685	0.803929	0.862157	0.859764	0.864323	0.869254	0.878963	0.869827	0.8931	0.889607	0.910694	0.948017	0.949525	0.952576	0.963729	1	0.963278	0.937544	0.939789	0.932074	0.815729	0.813402	0.811522	0.814923	0.809049	0.810943	0.837194	0.841358	0.83796	0.865391	0.853817	0.857879	0.872104	0.871413	0.876113	0.907533	0.892505	0.896147	0.907725	0.902446	0.897276	0.893037	0.883629	0.888497
H120h-3	0.84731	0.845999	0.84965	0.846151	0.848769	0.815388	0.873001	0.871656	0.87653	0.879397	0.890547	0.882004	0.903457	0.90052	0.922187	0.955131	0.954597	0.958511	0.965746	0.963278	1	0.931157	0.931047	0.92208	0.826202	0.822386	0.82072	0.825993	0.819386	0.824426	0.847689	0.852497	0.848337	0.876646	0.863911	0.869102	0.881558	0.883824	0.887543	0.916421	0.901859	0.904666	0.912568	0.909164	0.903652	0.901382	0.889366	0.895948
H144h-1	0.795804	0.792068	0.796225	0.781006	0.78593	0.757126	0.809672	0.808498	0.81175	0.817955	0.825005	0.814598	0.841891	0.839248	0.861643	0.908963	0.907839	0.910394	0.936606	0.937544	0.931157	1	0.950222	0.946182	0.776013	0.774335	0.770933	0.762555	0.759949	0.75912	0.786015	0.791373	0.78708	0.814219	0.803043	0.804034	0.821572	0.818828	0.823952	0.860757	0.843353	0.848333	0.865898	0.858542	0.850589	0.851695	0.843431	0.847412
H144h-2	0.79736	0.794242	0.797625	0.784608	0.788245	0.760152	0.812195	0.810727	0.813404	0.820411	0.826985	0.817208	0.843496	0.840716	0.862535	0.909616	0.910284	0.912427	0.937183	0.939789	0.931047	0.950222	1	0.946887	0.776731	0.775711	0.773177	0.766062	0.763338	0.761752	0.789622	0.793085	0.790007	0.816529	0.80563	0.807016	0.824309	0.81987	0.826042	0.863172	0.845157	0.851293	0.869307	0.86148	0.853988	0.855862	0.849038	0.853172
H144h-3	0.787417	0.782958	0.787046	0.773953	0.777473	0.750011	0.801874	0.799913	0.803383	0.810106	0.817693	0.806788	0.833013	0.83019	0.85285	0.89976	0.900978	0.90317	0.928896	0.932074	0.92208	0.946182	0.946887	1	0.767611	0.766696	0.763261	0.756189	0.752977	0.752073	0.78005	0.783392	0.778982	0.80687	0.796055	0.797204	0.814267	0.810004	0.815945	0.854012	0.835949	0.841347	0.860572	0.852744	0.844682	0.846494	0.839363	0.843422
Y0h-1	0.917238	0.914704	0.914168	0.890825	0.891436	0.848823	0.901738	0.898949	0.899831	0.891493	0.896551	0.895739	0.88146	0.883933	0.882048	0.845974	0.846063	0.846694	0.820385	0.815729	0.826202	0.776013	0.776731	0.767611	1	0.962293	0.96122	0.929915	0.920555	0.929471	0.933988	0.939333	0.935923	0.927528	0.928612	0.928313	0.925326	0.924891	0.924417	0.896441	0.910973	0.906699	0.882891	0.887765	0.903004	0.895671	0.895819	0.895152
Y0h-2	0.921794	0.92197	0.92132	0.893066	0.895211	0.851355	0.902158	0.900135	0.899306	0.895076	0.89096	0.892315	0.882609	0.886518	0.879582	0.845051	0.844371	0.844636	0.817614	0.813402	0.822386	0.774335	0.775711	0.766696	0.962293	1	0.965789	0.929132	0.928328	0.931454	0.937554	0.937594	0.940642	0.927093	0.930901	0.923602	0.922909	0.921695	0.923021	0.89218	0.907877	0.906488	0.881004	0.885417	0.901471	0.892129	0.900705	0.895501
Y0h-3	0.920688	0.920488	0.92019	0.895527	0.896615	0.854764	0.902809	0.900968	0.900763	0.893452	0.893431	0.894183	0.880708	0.884939	0.879648	0.843239	0.842572	0.843275	0.815393	0.811522	0.82072	0.770933	0.773177	0.763261	0.96122	0.965789	1	0.93096	0.926382	0.932965	0.935594	0.938106	0.93839	0.925982	0.926755	0.92439	0.921576	0.921002	0.92202	0.891106	0.906714	0.90405	0.878604	0.882509	0.899861	0.891917	0.896832	0.894212
Y12h-1	0.902762	0.901651	0.898439	0.926884	0.924205	0.878067	0.919875	0.915522	0.916327	0.910809	0.912914	0.915371	0.897725	0.901013	0.894659	0.850534	0.851414	0.852312	0.819483	0.814923	0.825993	0.762555	0.766062	0.756189	0.929915	0.929132	0.93096	1	0.956133	0.964739	0.95119	0.950334	0.951114	0.941539	0.943628	0.944777	0.934085	0.931157	0.933854	0.903365	0.921793	0.918128	0.889185	0.894547	0.90955	0.90761	0.910414	0.90917
Y12h-2	0.901447	0.905701	0.901202	0.921252	0.923307	0.870569	0.912167	0.912433	0.907724	0.910999	0.897136	0.901978	0.897684	0.90245	0.886079	0.846502	0.846015	0.844878	0.812679	0.809049	0.819386	0.759949	0.763338	0.752977	0.920555	0.928328	0.926382	0.956133	1	0.960658	0.949916	0.940412	0.95168	0.93746	0.942059	0.92975	0.923447	0.918672	0.926138	0.892078	0.911138	0.91324	0.882323	0.885328	0.901547	0.895951	0.912378	0.901003
Y12h-3	0.902177	0.904528	0.901328	0.925481	0.925574	0.876847	0.917994	0.916996	0.916188	0.909954	0.910058	0.912574	0.898195	0.902034	0.893106	0.848996	0.847774	0.849001	0.816204	0.810943	0.824426	0.75912	0.761752	0.752073	0.929471	0.931454	0.932965	0.964739	0.960658	1	0.950795	0.95035	0.952904	0.942368	0.944221	0.94115	0.931088	0.929592	0.933733	0.90072	0.919038	0.916188	0.885043	0.890599	0.906716	0.903842	0.909072	0.90598
Y24h-1	0.907789	0.907951	0.904654	0.913912	0.914573	0.865342	0.925401	0.921712	0.921219	0.924802	0.917865	0.919977	0.914971	0.918054	0.909024	0.873391	0.874182	0.873081	0.840637	0.837194	0.847689	0.786015	0.789622	0.78005	0.933988	0.937554	0.935594	0.95119	0.949916	0.950795	1	0.959656	0.966189	0.957417	0.961426	0.955815	0.950079	0.947547	0.951235	0.922698	0.940576	0.939973	0.910482	0.914213	0.930364	0.91739	0.929414	0.921528
Y24h-2	0.900448	0.901109	0.899643	0.907658	0.909258	0.866834	0.921876	0.920726	0.922921	0.914563	0.920818	0.920573	0.906563	0.909282	0.909152	0.871943	0.872677	0.873799	0.845387	0.841358	0.852497	0.791373	0.793085	0.783392	0.939333	0.937594	0.938106	0.950334	0.940412	0.95035	0.959656	1	0.962548	0.959908	0.959286	0.959668	0.952423	0.951111	0.951291	0.926285	0.941667	0.938133	0.9137	0.919613	0.932712	0.923789	0.922963	0.922295
Y24h-3	0.906819	0.909208	0.905655	0.913003	0.915311	0.867528	0.924756	0.924319	0.922296	0.9239	0.91789	0.919543	0.915289	0.917677	0.90922	0.873587	0.87323	0.872842	0.841245	0.83796	0.848337	0.78708	0.790007	0.778982	0.935923	0.940642	0.93839	0.951114	0.95168	0.952904	0.966189	0.962548	1	0.961394	0.963195	0.956554	0.951147	0.949535	0.953097	0.923122	0.94121	0.940725	0.911958	0.915675	0.931974	0.919767	0.929986	0.922719
Y48h-1	0.891581	0.893341	0.891951	0.900277	0.902338	0.859824	0.915908	0.916085	0.917947	0.915981	0.920488	0.918273	0.916575	0.917764	0.919433	0.895836	0.895105	0.8958	0.869849	0.865391	0.876646	0.814219	0.816529	0.80687	0.927528	0.927093	0.925982	0.941539	0.93746	0.942368	0.957417	0.959908	0.961394	1	0.96482	0.963085	0.961123	0.960053	0.96278	0.945472	0.957268	0.95637	0.933942	0.938592	0.949206	0.937806	0.938535	0.936418
Y48h-2	0.897641	0.898749	0.895713	0.905663	0.90629	0.860305	0.92007	0.918419	0.918259	0.922037	0.918951	0.918853	0.918203	0.92037	0.915593	0.88772	0.887648	0.886623	0.857416	0.853817	0.863911	0.803043	0.80563	0.796055	0.928612	0.930901	0.926755	0.943628	0.942059	0.944221	0.961426	0.959286	0.963195	0.96482	1	0.960687	0.95798	0.956105	0.958555	0.935606	0.95161	0.951018	0.925125	0.928856	0.942967	0.926437	0.935038	0.928602
Y48h-3	0.891041	0.889045	0.887343	0.901123	0.900638	0.859143	0.917152	0.913947	0.917102	0.914208	0.924464	0.922679	0.913863	0.913715	0.917798	0.888351	0.889666	0.89157	0.861309	0.857879	0.869102	0.804034	0.807016	0.797204	0.928313	0.923602	0.92439	0.944777	0.92975	0.94115	0.955815	0.959668	0.956554	0.963085	0.960687	1	0.962827	0.962317	0.961176	0.942673	0.956317	0.952236	0.929824	0.935162	0.947244	0.934958	0.931108	0.933256
Y72h-1	0.888578	0.887334	0.885694	0.894053	0.893459	0.84997	0.911689	0.907892	0.911783	0.913736	0.91945	0.916373	0.915903	0.916715	0.921339	0.901651	0.901946	0.903046	0.874912	0.872104	0.881558	0.821572	0.824309	0.814267	0.925326	0.922909	0.921576	0.934085	0.923447	0.931088	0.950079	0.952423	0.951147	0.961123	0.95798	0.962827	1	0.966496	0.96902	0.952578	0.96343	0.961504	0.942819	0.947059	0.957772	0.943648	0.942785	0.943417
Y72h-2	0.884783	0.884145	0.88369	0.889468	0.88988	0.848242	0.908383	0.905336	0.909637	0.908487	0.918131	0.914983	0.913175	0.913408	0.919719	0.901614	0.901611	0.903813	0.876138	0.871413	0.883824	0.818828	0.81987	0.810004	0.924891	0.921695	0.921002	0.931157	0.918672	0.929592	0.947547	0.951111	0.949535	0.960053	0.956105	0.962317	0.966496	1	0.969939	0.955071	0.964654	0.959579	0.939368	0.944972	0.956171	0.942301	0.93586	0.937993
Y72h-3	0.888758	0.888818	0.888079	0.895792	0.895752	0.852566	0.912982	0.910488	0.913873	0.915675	0.92056	0.918045	0.920305	0.921274	0.925176	0.906767	0.906673	0.907978	0.880564	0.876113	0.887543	0.823952	0.826042	0.815945	0.924417	0.923021	0.92202	0.933854	0.926138	0.933733	0.951235	0.951291	0.953097	0.96278	0.958555	0.961176	0.96902	0.969939	1	0.958729	0.966791	0.964673	0.942699	0.945696	0.958234	0.945373	0.944157	0.944179
Y96h-1	0.857308	0.855332	0.857226	0.862028	0.862202	0.825305	0.884208	0.881666	0.887245	0.886934	0.899832	0.893455	0.90195	0.90073	0.915888	0.921725	0.921631	0.924486	0.910738	0.907533	0.916421	0.860757	0.863172	0.854012	0.896441	0.89218	0.891106	0.903365	0.892078	0.90072	0.922698	0.926285	0.923122	0.945472	0.935606	0.942673	0.952578	0.955071	0.958729	1	0.965302	0.96396	0.957866	0.95814	0.960921	0.953774	0.943024	0.948715
Y96h-2	0.875545	0.873745	0.873318	0.882114	0.882146	0.841002	0.901812	0.899075	0.902124	0.905507	0.913378	0.909068	0.915006	0.913233	0.921281	0.916927	0.916077	0.91814	0.896437	0.892505	0.901859	0.843353	0.845157	0.835949	0.910973	0.907877	0.906714	0.921793	0.911138	0.919038	0.940576	0.941667	0.94121	0.957268	0.95161	0.956317	0.96343	0.964654	0.966791	0.965302	1	0.96917	0.952139	0.954138	0.962361	0.949325	0.944351	0.945844
Y96h-3	0.874575	0.873453	0.87259	0.879693	0.88009	0.838299	0.899285	0.897283	0.899781	0.906333	0.908576	0.905267	0.915225	0.914803	0.920755	0.92022	0.918036	0.919311	0.899479	0.896147	0.904666	0.848333	0.851293	0.841347	0.906699	0.906488	0.90405	0.918128	0.91324	0.916188	0.939973	0.938133	0.940725	0.95637	0.951018	0.952236	0.961504	0.959579	0.964673	0.96396	0.96917	1	0.954642	0.955538	0.963077	0.951173	0.951825	0.950523
Y120h-1	0.846614	0.844104	0.844629	0.846375	0.848517	0.811542	0.869459	0.866597	0.870649	0.875053	0.88251	0.87583	0.888214	0.88776	0.901437	0.914203	0.914185	0.916904	0.908332	0.907725	0.912568	0.865898	0.869307	0.860572	0.882891	0.881004	0.878604	0.889185	0.882323	0.885043	0.910482	0.9137	0.911958	0.933942	0.925125	0.929824	0.942819	0.939368	0.942699	0.957866	0.952139	0.954642	1	0.961945	0.957542	0.952274	0.947102	0.951538
Y120h-2	0.849118	0.846884	0.847617	0.850487	0.852442	0.815231	0.872835	0.870467	0.874636	0.876688	0.88668	0.880227	0.889494	0.88882	0.903325	0.911783	0.912297	0.914607	0.904047	0.902446	0.909164	0.858542	0.86148	0.852744	0.887765	0.885417	0.882509	0.894547	0.885328	0.890599	0.914213	0.919613	0.915675	0.938592	0.928856	0.935162	0.947059	0.944972	0.945696	0.95814	0.954138	0.955538	0.961945	1	0.959739	0.953224	0.946173	0.950766
Y120h-3	0.866993	0.86555	0.865503	0.869027	0.870808	0.831571	0.890403	0.887878	0.891237	0.894348	0.90155	0.897184	0.904131	0.903291	0.914092	0.913708	0.914258	0.91652	0.898727	0.897276	0.903652	0.850589	0.853988	0.844682	0.903004	0.901471	0.899861	0.90955	0.901547	0.906716	0.930364	0.932712	0.931974	0.949206	0.942967	0.947244	0.957772	0.956171	0.958234	0.960921	0.962361	0.963077	0.957542	0.959739	1	0.952267	0.949339	0.950656
Y144h-1	0.856265	0.85508	0.855794	0.863859	0.864787	0.826791	0.881883	0.878815	0.882804	0.880693	0.891877	0.88684	0.889007	0.890219	0.902251	0.901285	0.901161	0.90559	0.89678	0.893037	0.901382	0.851695	0.855862	0.846494	0.895671	0.892129	0.891917	0.90761	0.895951	0.903842	0.91739	0.923789	0.919767	0.937806	0.926437	0.934958	0.943648	0.942301	0.945373	0.953774	0.949325	0.951173	0.952274	0.953224	0.952267	1	0.960153	0.967491
Y144h-2	0.870209	0.870417	0.868048	0.87398	0.875653	0.830852	0.888906	0.886065	0.886141	0.897288	0.889807	0.88772	0.899896	0.902413	0.902288	0.898375	0.897672	0.89896	0.885237	0.883629	0.889366	0.843431	0.849038	0.839363	0.895819	0.900705	0.896832	0.910414	0.912378	0.909072	0.929414	0.922963	0.929986	0.938535	0.935038	0.931108	0.942785	0.93586	0.944157	0.943024	0.944351	0.951825	0.947102	0.946173	0.949339	0.960153	1	0.964468
Y144h-3	0.862077	0.860225	0.860697	0.868345	0.868886	0.829813	0.885182	0.881813	0.884575	0.887443	0.892222	0.887916	0.893306	0.89452	0.902775	0.8992	0.899531	0.902513	0.89102	0.888497	0.895948	0.847412	0.853172	0.843422	0.895152	0.895501	0.894212	0.90917	0.901003	0.90598	0.921528	0.922295	0.922719	0.936418	0.928602	0.933256	0.943417	0.937993	0.944179	0.948715	0.945844	0.950523	0.951538	0.950766	0.950656	0.967491	0.964468	1
