# Supplementary material for: Deciphering the Molecular Signatures Associated With Resistance to Botrytis cinerea in Strawberry Flower by Comparative and Dynamic Transcriptome Analysis
Source: Front Plant Sci. 2022 May 27;13:888939. doi: 10.3389/fpls.2022.888939 (PMC9198642; doi:10.3389/fpls.2022.888939)
Supplement: Supplementary file 2 [file Table_2.XLSX]

## Sheet: DEGs&SEGs in five pathways
GENE_ID	Gene family	KEGG pathway	WGCNA module	Swiss-Prot_annotation	DEG or/and SEG	H0	H12	H24	H48	H72	Y0	Y12	Y24	Y48	Y72	Reference
maker-Fvb5-1-augustus-gene-99.63	EDS	Plant-pathogen interaction	yellow	EDS1B	DEG&SEG	70.7731	12.0442	24.7016	16.5569	17.3965	114.423	14.397	27.314	29.953	46.3321	Bhandari et al.,, 2019; Baggs et al.,, 2020; Lapin et al.,, 2020
maker-Fvb5-3-augustus-gene-189.53	EDS	Plant-pathogen interaction	yellow	EDS1B	SEG	221.689	27.5876	64.2484	44.741	52.3318	153.8	22.8979	57.6416	70.392	89.1444
maker-Fvb5-2-augustus-gene-90.57	EDS	Plant-pathogen interaction	yellow	EDS1L	DEG	66.1749	14.3302	37.8559	29.2196	35.6645	90.0869	19.3838	49.8794	60.1613	77.119
maker-Fvb6-4-augustus-gene-75.29	WRKY	Plant-pathogen interaction	yellow	WRKY transcription factor 33	DEG&SEG	23.6052	11.153	8.27575	5.6813	6.50407	17.737	2.14054	3.54223	3.48111	5.66764	Birkenbihl et al.,, 2012; Zhou et al.,, 2020
augustus_masked-Fvb6-2-processed-gene-214.5	WRKY	Plant-pathogen interaction	yellow	WRKY transcription factor 33	SEG	49.7002	3.16659	9.12097	5.23995	6.6653	75.2045	3.18589	7.19901	6.44503	8.21721
maker-Fvb6-1-augustus-gene-300.41	WRKY	Plant-pathogen interaction	yellow	WRKY transcription factor 33	SEG	48.3721	2.84903	7.46872	4.41177	6.55647	79.2245	2.35076	6.34537	5.82043	9.51079
augustus_masked-Fvb5-1-processed-gene-141.6	MYC	Plant hormone signal transduction	yellow	Transcription factor MYC2	SEG	129.466	14.7078	23.5297	23.39	19.4925	203.821	12.3407	18.8543	18.5901	37.483	Lorenzo et al., 2004; Hiruma et al., 2011; Song et al., 2013.
augustus_masked-Fvb5-2-processed-gene-131.0	MYC	Plant hormone signal transduction	yellow	Transcription factor MYC2	SEG	74.7482	10.074	10.647	10.9312	12.9988	125.496	5.65052	8.36033	12.668	21.237
augustus_masked-Fvb5-4-processed-gene-113.8	MYC	Plant hormone signal transduction	yellow	Transcription factor MYC2	SEG	88.161	10.1599	13.6485	15.7183	15.2782	139.662	7.98497	12.4115	13.72	27.1303
augustus_masked-Fvb2-2-processed-gene-132.5	RPM	Plant-pathogen interaction	black	Disease resistance protein RPM1	DEG	1.79961	12.3511	6.53346	10.994	22.7634	2.47567	2.96086	5.08747	10.4035	10.6864	El Kasmi et al., 2017.
augustus_masked-Fvb3-4-processed-gene-211.5	RPM	Plant-pathogen interaction	yellow	Disease resistance protein RPM1	SEG	7.23727	2.57796	4.77655	2.50755	2.71692	11.9576	2.36239	4.08217	3.24729	3.01687
maker-Fvb7-2-snap-gene-278.80	HSP90	Plant-pathogen interaction	yellow	Heat shock protein 90-1	SEG	12.0098	2.60188	4.07149	5.63399	5.0457	11.946	2.84396	4.6888	5.40728	6.80197	Huang et al., 2014; Ul Haq et al., 2019.
maker-Fvb7-1-augustus-gene-306.52	HSP90	Plant-pathogen interaction	yellow	Heat shock protein 90-1	SEG	10.7634	2.82451	4.08969	5.13202	5.29161	13.4457	2.3248	4.66427	4.80843	5.66307
maker-Fvb7-1-snap-gene-152.49	PPME	Starch and sucrose metabolism	darkturquoise	Pectinesterase 2	DEG	0.652717	5.72367	16.8523	20.0022	22.9812	0.286565	2.53493	16.0135	38.8789	29.0657	Bethke et al., 2014; Lionetti et al., 2017; Del Corpo et al., 2020;
maker-Fvb1-1-augustus-gene-219.42	PPME	Starch and sucrose metabolism	lightyellow	Pectinesterase PPME1	DEG	7.47648	6.67088	5.23968	2.32701	3.46574	3.30361	5.84217	3.1927	1.45969	0.244321
maker-Fvb1-1-augustus-gene-219.47	PPME	Starch and sucrose metabolism	lightyellow	Pectinesterase PPME1	SEG	13.8752	9.10604	4.18322	3.02737	2.90369	3.19026	12.5232	6.15745	2.11373	0.299307
maker-Fvb1-1-augustus-gene-219.40	PPME	Starch and sucrose metabolism	lightyellow	Pectinesterase PPME1	SEG	12.1933	9.76357	3.82952	1.36744	3.54371	4.63238	13.5286	6.60295	1.57826	0.289054
maker-Fvb1-1-augustus-gene-219.48	PME	Starch and sucrose metabolism	lightyellow	Pectinesterase 48	SEG	7.54477	5.79968	2.1848	1.71478	1.27924	0.909969	13.3763	5.16023	1.83985	0.213921
maker-Fvb5-4-augustus-gene-101.38	PME	Starch and sucrose metabolism	lightyellow	Pectinesterase 48	SEG	10.9567	7.64497	2.77531	2.18993	1.17465	2.65826	10.3975	4.97499	1.4812	0.244941
maker-Fvb7-2-augustus-gene-99.50	PME	Starch and sucrose metabolism	darkturquoise	Pectinesterase/pectinesterase inhibitor 17	DEG	2.30122	8.80506	19.3812	25.7281	34.5333	1.27781	2.67526	22.5885	44.0148	54.2887
maker-Fvb6-1-augustus-gene-70.50	PG	Starch and sucrose metabolism	lightyellow	Polygalacturonase	SEG	14.3002	8.51286	3.42589	3.437	4.37038	1.74451	7.14101	3.21284	1.25033	0.507379	D'Ovidio et al., 2004; Wang et al., 2017; Gallego-Giraldo et al., 2020;. Cao et al., 2021.
maker-Fvb6-3-augustus-gene-66.21	PG	Starch and sucrose metabolism	lightyellow	Polygalacturonase	SEG	9.38104	6.62302	2.84442	1.84272	3.07438	2.0583	6.29923	2.84329	0.596695	0.255095
maker-Fvb6-3-augustus-gene-67.29	PG	Starch and sucrose metabolism	lightyellow	Polygalacturonase	SEG	30.8182	18.8954	7.68118	6.02133	9.28921	6.85302	22.1178	9.34206	3.90685	0.796479
maker-Fvb6-2-augustus-gene-342.53	PG	Starch and sucrose metabolism	lightyellow	Polygalacturonase	SEG	8.77188	5.73173	2.07806	3.02616	2.95712	2.98002	13.9045	5.47623	1.19833	0.628617
augustus_masked-Fvb4-1-processed-gene-78.2	GAE	Starch and sucrose metabolism	yellow	UDP-glucuronate 4-epimerase 1	DEG&SEG	58.4366	6.33358	7.80899	6.46664	5.70728	67.7402	3.77043	6.05935	5.1935	13.3226	Bethke et al., 2016.
augustus_masked-Fvb4-2-processed-gene-191.9	GAE	Starch and sucrose metabolism	yellow	UDP-glucuronate 4-epimerase 1	DEG&SEG	92.4363	11.1213	13.2073	11.7033	9.68624	120.116	7.94326	10.7343	9.30626	32.7536
augustus_masked-Fvb4-4-processed-gene-144.6	GAE	Starch and sucrose metabolism	yellow	UDP-glucuronate 4-epimerase 6	SEG	119.653	51.759	49.5639	36.6328	29.0348	147.515	68.1959	56.3763	44.7158	43.3734
maker-Fvb3-1-snap-gene-11.44	POD	Phenylpropanoid biosynthesis	black	Peroxidase 15	DEG&SEG	0.018611	3.72432	8.64766	12.3499	43.9149	0.387826	2.1032	3.34082	7.4018	13.297	Fernández-Pérez et al., 2015; Smirnoff & Arnaud, 2019; Kidwai et al., 2020.
maker-Fvb3-3-snap-gene-262.45	POD	Phenylpropanoid biosynthesis	darkturquoise	Peroxidase 4	SEG	1.50004	6.69231	5.43697	9.59036	19.4873	3.114	8.10365	5.57547	7.89495	19.5289
maker-Fvb3-4-snap-gene-39.57	POD	Phenylpropanoid biosynthesis	darkturquoise	Peroxidase 4	SEG	4.16024	11.7724	10.0366	18.7568	37.0229	5.6145	14.0198	9.74429	12.9066	29.0627
maker-Fvb2-2-augustus-gene-197.14	POD	Phenylpropanoid biosynthesis	black	Peroxidase 44	DEG&SEG	7.58362	2.28699	10.3997	17.5562	49.6126	6.26392	3.0537	8.37318	9.58797	21.9685
maker-Fvb2-4-augustus-gene-31.23	POD	Phenylpropanoid biosynthesis	black	Peroxidase 44	DEG&SEG	4.26376	2.87327	8.71857	17.3335	52.5619	7.13553	5.16766	12.3844	9.39053	20.9601
maker-Fvb1-3-augustus-gene-99.29	POD	Phenylpropanoid biosynthesis	darkturquoise	Peroxidase 51	DEG&SEG	3.20641	4.95761	5.44593	8.79166	27.9891	4.64887	10.6168	10.9498	13.2515	26.2253
maker-Fvb4-3-augustus-gene-112.40	RBOHD	Plant-pathogen interaction	yellow	Respiratory burst oxidase homolog protein D	SEG	84.6342	16.0012	14.7102	13.8001	15.5941	116.007	12.5129	10.8817	12.2861	17.1639	Li et al., 2014; Kadota et al., 2015; Morales et al., 2016; Lee et al., 2020.
maker-Fvb4-4-augustus-gene-81.48	RBOHD	Plant-pathogen interaction	yellow	Respiratory burst oxidase homolog protein D	SEG	20.9796	5.2668	4.29975	4.41201	4.61858	32.7204	4.47095	3.20319	3.48127	4.58859
maker-Fvb3-2-augustus-gene-23.48	CPK	Plant-pathogen interaction	yellow	Calcium-dependent protein kinase	SEG	115.432	11.9619	11.3081	10.0978	6.91739	193.714	9.64003	10.6987	9.66253	10.6789	Boudsocq et al., 2010; Gravino et al., 2015; Zhou et al., 2020;
maker-Fvb1-1-augustus-gene-218.23	CPK	Plant-pathogen interaction	yellow	Calcium-dependent protein kinase 28	SEG	25.3217	6.38777	8.59506	10.8432	10.9048	32.5793	8.3133	10.671	11.5668	11.4789
maker-Fvb6-3-snap-gene-225.34	CPK	Plant-pathogen interaction	yellow	Calcium-dependent protein kinase 8	SEG	7.99442	2.82688	3.48278	2.7243	2.41906	11.9726	2.05017	2.68435	3.51022	3.1997
maker-Fvb6-4-augustus-gene-192.30	CPK	Plant-pathogen interaction	yellow	Calcium-dependent protein kinase 8	SEG	31.0833	7.28761	12.5086	11.2965	12.3569	33.7389	7.5874	11.345	10.7285	11.4271
maker-Fvb3-1-snap-gene-309.56	CPK	Plant-pathogen interaction	yellow	Calcium-dependent protein kinase 9	SEG	75.6621	3.26347	3.67872	5.24568	3.4815	133.098	4.55854	3.73876	3.39944	4.81042
snap_masked-Fvb1-2-processed-gene-159.28	CNGC	Plant-pathogen interaction	darkgreen	Cyclic nucleotide-gated ion channel 1	DEG&SEG	4.52465	6.09336	1.75189	1.26514	1.1726	5.32037	10.7278	2.757	2.8501	4.14229	Tian et al., 2019; Wang et al., 2019; Yu et al., 2019.
snap_masked-Fvb1-3-processed-gene-147.23	CNGC	Plant-pathogen interaction	darkgreen	Cyclic nucleotide-gated ion channel 1	SEG	2.40395	4.58253	1.95819	1.41989	1.25334	3.11648	8.96016	2.39853	2.12703	1.92592
maker-Fvb1-1-augustus-gene-134.23	CNGC	Plant-pathogen interaction	darkgreen	Cyclic nucleotide-gated ion channel 10	DEG&SEG	5.14862	6.72019	2.85435	2.31041	2.14963	2.17182	6.90544	0.902755	1.3377	0.901221
augustus_masked-Fvb1-1-processed-gene-31.8	CML	Plant-pathogen interaction	yellow	Calcium-binding protein CML24	SEG	33.3146	4.80884	4.3403	3.33799	4.62265	51.7864	2.9483	3.57076	5.80846	7.92134	Du et al., 2009; Hu et al., 2009; Le et al., 2014; Lu et al., 2018; Jan et al., 2020; Tian et al., 2020.
augustus_masked-Fvb1-2-processed-gene-246.4	CML	Plant-pathogen interaction	yellow	Calcium-binding protein CML24	SEG	30.994	4.08734	4.44399	4.19874	2.91626	22.3309	1.48811	2.69308	2.62618	3.90175
augustus_masked-Fvb1-4-processed-gene-211.1	CML	Plant-pathogen interaction	yellow	Calcium-binding protein CML24	SEG	127.374	12.9116	13.8748	10.9492	9.81967	114.115	8.2338	11.0045	14.592	18.591
maker-Fvb5-1-augustus-gene-185.41	CML	Plant-pathogen interaction	yellow	Calcium-binding protein CML38	SEG	7.99106	3.14394	5.27499	4.7791	3.80369	19.8014	3.74642	6.29706	5.59148	7.76999
augustus_masked-Fvb5-2-processed-gene-44.8	CML	Plant-pathogen interaction	yellow	Calcium-binding protein CML38	SEG	15.089	0.666125	1.57488	1.24696	1.55975	14.0902	0.0596263	0.990274	1.35555	3.21606
maker-Fvb1-3-augustus-gene-52.30	CML	Plant-pathogen interaction	royalblue	Calcium-binding protein CML41	DEG	27.8626	17.2196	13.2674	4.51434	7.04945	51.1957	19.4244	35.7833	30.2642	25.4217
augustus_masked-Fvb4-4-processed-gene-93.10	CML	Plant-pathogen interaction	yellow	Calcium-binding protein CP1	SEG	30.104	2.72985	4.18912	6.41789	4.76276	28.8821	1.52579	3.99543	4.57755	9.17722
maker-Fvb4-3-augustus-gene-125.53	CML	Plant-pathogen interaction	yellow	Calcium-binding protein CP1	SEG	9.72609	2.86547	3.22939	3.31761	2.62769	8.48228	2.36316	3.26583	2.67379	3.22368
maker-Fvb5-4-augustus-gene-81.34	CML	Plant-pathogen interaction	yellow	Calmodulin	SEG	75.8459	37.1311	45.0402	34.8887	37.4837	156.717	34.7664	37.5365	43.2115	46.9778
augustus_masked-Fvb4-1-processed-gene-186.8	CML	Plant-pathogen interaction	yellow	Calcium-binding protein CML25	SEG	9.4113	2.45673	2.41017	3.19102	1.98602	6.24575	1.73716	1.8473	1.85792	1.38287
snap_masked-Fvb6-3-processed-gene-193.20	CML	Plant-pathogen interaction	yellow	Calcium-binding protein CML36	DEG&SEG	47.7736	14.2722	16.9899	17.1984	16.9847	71.464	22.1591	34.1997	41.1761	45.3993
augustus_masked-Fvb6-1-processed-gene-183.7	CML	Plant-pathogen interaction	yellow	Calcium-binding protein CML36	SEG	122.805	41.0535	44.7037	45.784	56.2888	147.002	36.5155	61.5037	67.0677	88.2562
augustus_masked-Fvb6-1-processed-gene-37.5	CML	Plant-pathogen interaction	yellow	Calcium-binding protein CML45	SEG	9.88306	2.04208	2.23633	2.32958	2.08052	24.6919	1.79217	1.95784	2.09888	3.63856
augustus_masked-Fvb6-2-processed-gene-305.8	CML	Plant-pathogen interaction	yellow	Calcium-binding protein CML45	SEG	10.3574	0.760642	2.68039	1.47701	2.17434	21.2279	1.07876	2.99893	2.62396	4.04512
augustus_masked-Fvb6-3-processed-gene-0.2	CML	Plant-pathogen interaction	yellow	Calcium-binding protein CML45	SEG	17.4631	2.362	5.40745	3.15807	3.96418	35.2437	2.23822	5.3631	4.02492	6.55997
augustus_masked-Fvb6-3-processed-gene-31.14	CML	Plant-pathogen interaction	yellow	Calcium-binding protein CML45	SEG	8.37202	1.97536	1.77784	1.8733	1.85007	22.1014	1.51255	1.74064	1.78199	3.05059
augustus_masked-Fvb6-4-processed-gene-339.8	CML	Plant-pathogen interaction	yellow	Calcium-binding protein CML45	SEG	12.4104	1.85656	3.4428	2.28237	2.98039	34.0222	1.61351	3.38601	3.19982	5.74302
snap_masked-Fvb5-2-processed-gene-82.32	CML	Plant-pathogen interaction	royalblue	Calcium-binding protein CML47	SEG	2.16719	0.778366	0.911848	0.787293	0.983795	11.2007	4.77703	4.69685	4.53378	8.00455
augustus_masked-Fvb5-3-processed-gene-198.1	CML	Plant-pathogen interaction	royalblue	Calcium-binding protein CML47	SEG	1.74494	0.876007	0.985638	0.552263	0.458528	10.5177	3.17773	2.8872	4.02938	4.88914
augustus_masked-Fvb5-3-processed-gene-234.12	CML	Plant-pathogen interaction	yellow	Calcium-binding protein CML19	DEG&SEG	42.1851	1.04438	2.79734	1.52241	1.96259	47.8945	0.501923	1.34852	1.36068	8.06843
augustus_masked-Fvb2-4-processed-gene-45.6	PR1	Plant-pathogen interaction	lightyellow	Pathogenesis-related protein 1B	SEG	11.7344	8.49092	2.78104	2.52162	1.59579	2.87167	11.7236	4.38402	1.46998	0.348105	Kim et al., 2015; Breen et al., 2017; Finkina et al., 2017; Du et al., 2021;
snap_masked-Fvb1-2-processed-gene-62.28	TIFY	Plant hormone signal transduction	yellow	TIFY 10A	SEG	29.5653	5.72376	11.4271	14.6869	22.4573	64.8382	7.74477	22.5947	25.0539	23.6068	Yamada et al., 2012; Yu et al., 2019.
snap_masked-Fvb1-4-processed-gene-40.15	TIFY	Plant hormone signal transduction	yellow	TIFY 10A	SEG	42.6246	7.27022	11.2246	15.3851	17.8084	94.9672	12.9503	22.898	23.7691	26.0981
maker-Fvb1-2-augustus-gene-3.42	TIFY	Plant hormone signal transduction	yellow	TIFY 10A	DEG&SEG	18.7664	3.18958	8.3992	9.41374	15.5384	15.3903	1.44959	4.46706	4.61909	5.72083
maker-Fvb1-3-augustus-gene-43.42	TIFY	Plant hormone signal transduction	yellow	TIFY 10A	SEG	81.0169	7.63735	6.99122	7.95237	9.59374	79.2695	7.46988	7.58145	8.32705	8.79844
maker-Fvb6-1-augustus-gene-116.43	TIFY	Plant hormone signal transduction	yellow	TIFY 10B	DEG&SEG	181.287	11.1908	22.7552	26.8898	43.9984	248.511	4.82031	15.4534	15.2964	38.5056
snap_masked-Fvb1-1-processed-gene-235.26	TIFY	Plant hormone signal transduction	yellow	TIFY 10B	SEG	70.6614	12.3226	14.9074	19.6019	30.8243	116.194	15.5548	22.8637	23.1023	30.7263
maker-Fvb6-2-augustus-gene-19.33	TIFY	Plant hormone signal transduction	yellow	TIFY 10B	SEG	303.491	34.2197	46.04	41.7827	54.146	385.96	27.3274	37.8768	33.2352	52.7917
maker-Fvb6-4-augustus-gene-262.22	TIFY	Plant hormone signal transduction	yellow	TIFY 11A	DEG&SEG	111.941	9.30721	12.7145	13.0685	20.5144	171.268	3.86291	7.95727	6.88281	16.0112
maker-Fvb5-2-augustus-gene-99.54	TIFY	Plant hormone signal transduction	yellow	TIFY 6B	SEG	11.2051	0.801412	0.933521	1.24257	0.900711	14.2537	0.830734	0.911003	0.761169	0.943574
maker-Fvb4-3-augustus-gene-145.29	TIFY	Plant hormone signal transduction	yellow	TIFY 9	SEG	48.5413	2.43993	5.66023	5.32984	11.3419	101.487	2.20286	4.60356	3.93166	7.84423
snap_masked-Fvb4-4-processed-gene-76.24	TIFY	Plant hormone signal transduction	yellow	TIFY 9	SEG	61.455	2.36405	4.62725	3.29129	5.45001	118.936	1.3392	2.84154	2.06042	4.47564
snap_masked-Fvb4-2-processed-gene-76.26	TIFY	Plant hormone signal transduction	yellow	TIFY 9	SEG	25.9099	0.956119	2.38537	1.80616	2.47312	38.0214	1.58815	1.99568	1.41734	1.82284
maker-Fvb7-1-augustus-gene-197.39	JAR	Plant hormone signal transduction	yellow	Jasmonic acid-amido synthetase JAR1	SEG	14.9893	6.19144	6.37636	6.43158	4.88872	10.5708	5.41573	4.88167	4.35231	3.66918
maker-Fvb4-3-augustus-gene-305.36	IAA	Plant hormone signal transduction	yellow	Auxin-responsive protein IAA14	SEG	47.3222	19.1573	21.4964	12.3458	11.8175	45.3767	23.6929	25.7904	12.2447	7.85714	Kidd et al., 2011; Xue et al., 2017; Fan et al., 2020.
maker-Fvb6-4-augustus-gene-233.29	IAA	Plant hormone signal transduction	yellow	Auxin-responsive protein IAA17	SEG	6.45504	2.51524	3.04574	3.36345	2.73732	11.2478	2.57265	5.32543	4.63383	4.78019
maker-Fvb6-1-augustus-gene-147.29	IAA	Plant hormone signal transduction	yellow	Auxin-responsive protein IAA17	SEG	12.1826	3.72865	4.518	5.65574	3.85794	13.7067	3.17874	5.66543	3.82078	3.88005
maker-Fvb6-3-augustus-gene-141.26	IAA	Plant hormone signal transduction	yellow	Auxin-responsive protein IAA17	SEG	36.0554	12.0055	16.1662	16.3888	15.5249	59.739	13.7126	26.0899	21.2576	24.6628
augustus_masked-Fvb7-2-processed-gene-98.3	SAUR	Plant hormone signal transduction	royalblue	Auxin-responsive protein SAUR36	SEG	4.67036	1.40646	1.32568	1.17367	1.3561	19.0673	6.03925	6.85649	6.17525	9.73501
maker-Fvb7-1-snap-gene-151.23	SAUR	Plant hormone signal transduction	royalblue	Auxin-responsive protein SAUR36	SEG	2.10119	0.835716	0.848983	1.16106	1.11278	14.9419	1.84862	2.61355	2.68581	3.12936
augustus_masked-Fvb7-2-processed-gene-160.3	SAUR	Plant hormone signal transduction	yellow	Auxin-responsive protein SAUR36	SEG	16.4144	5.55592	5.57976	3.76623	5.41388	17.209	3.79993	4.63328	4.381	9.25301
augustus_masked-Fvb2-4-processed-gene-79.3	SAUR	Plant hormone signal transduction	darkturquoise	Auxin-responsive protein SAUR50	DEG	2.10209	2.6494	2.59633	3.3545	3.91644	1.68555	3.25585	5.18026	8.03562	10.1515
augustus_masked-Fvb4-4-processed-gene-74.12	SAUR	Plant hormone signal transduction	darkturquoise	Auxin-responsive protein SAUR72	DEG	0.55394	2.49631	3.68689	5.87706	8.69567	0.54329	6.68019	4.97006	12.6885	15.6788
snap_masked-Fvb2-1-processed-gene-20.16	GH3	Plant hormone signal transduction	yellow	Indole-3-acetic acid-amido synthetase GH3.1	SEG	4.85762	5.54531	4.18284	2.21713	2.45367	27.8197	2.79924	3.15251	2.75068	3.23234	Fu et al., 2011.
maker-Fvb2-4-snap-gene-250.61	ARF	Plant hormone signal transduction	darkturquoise	Auxin response factor 5	DEG	3.77499	5.51675	3.81286	6.53137	7.54593	4.5751	7.54306	8.4176	13.7396	14.5812	Liu et al., 2020; Qin et al., 2020; Wang et al., 2020; Zhang et al., 2020
maker-Fvb2-1-augustus-gene-251.31	ARF	Plant hormone signal transduction	darkturquoise	Auxin response factor 5	DEG	8.0861	11.6023	12.0518	15.235	22.1365	13.4787	20.2323	23.5555	33.3425	39.4788
augustus_masked-Fvb2-1-processed-gene-140.13	ERF	Plant hormone signal transduction	black	Ethylene-responsive transcription factor 1B	DEG&SEG	2.36755	2.31327	7.81728	24.2592	52.7031	4.40897	1.97364	6.57308	5.94648	22.7445	Huang et al., 2019; Zheng et al., 2019; Li et al., 2020; Lu et al., 2020;
augustus_masked-Fvb6-4-processed-gene-33.13	ERF	Plant hormone signal transduction	black	Ethylene-responsive transcription factor 1B	DEG	1.32965	3.11477	3.4108	9.91572	11.9588	0.198475	1.9646	1.98509	2.59996	4.59789
snap_masked-Fvb4-1-processed-gene-22.7	ERF	Plant hormone signal transduction	darkturquoise	Ethylene-responsive transcription factor 1B	SEG	3.19993	3.60204	6.50471	12.535	20.8129	2.03772	3.23172	4.62085	6.28675	15.1468
snap_masked-Fvb4-2-processed-gene-233.17	ERF	Plant hormone signal transduction	darkturquoise	Ethylene-responsive transcription factor 1B	SEG	3.08454	4.63269	8.61333	16.4814	25.7841	1.48922	3.17258	6.4514	7.91533	17.5894
augustus_masked-Fvb6-3-processed-gene-435.19	PYL	Plant hormone signal transduction	darkturquoise	Abscisic acid receptor PYL4	DEG	6.19833	8.84767	7.12554	4.72942	2.16745	6.39784	4.18624	9.79334	11.7696	0.603907	García-Andrade et al., 2020.
maker-Fvb6-3-augustus-gene-414.48	GID1C	Plant hormone signal transduction	darkgreen	Gibberellin receptor GID1C	SEG	27.4635	59.2657	20.7513	23.9794	19.5701	18.5581	40.4671	17.5634	19.4786	18.2808	Tanaka et al., 2006
maker-Fvb3-2-snap-gene-148.16	BG	Phenylpropanoid biosynthesis	darkgreen	Beta-glucosidase 11	DEG&SEG	2.11142	3.0948	1.25545	1.42813	1.89629	3.02007	7.15387	3.36808	3.48993	3.3947	Li et al., 2013; Zamioudis et al., 2014; Sudheeran et al., 2020.
maker-Fvb3-2-snap-gene-299.72	BG	Phenylpropanoid biosynthesis	darkturquoise	Beta-glucosidase 11	SEG	37.0695	82.206	121.225	174.518	352.883	23.145	38.3171	95.3264	257.917	249.435
maker-Fvb3-4-snap-gene-17.61	BG	Phenylpropanoid biosynthesis	lightyellow	Beta-glucosidase 12	DEG	15.7002	10.3699	9.31523	7.96495	3.73911	9.53219	8.50196	7.92075	4.27379	0.968264
maker-Fvb3-2-augustus-gene-299.51	BG	Phenylpropanoid biosynthesis	darkturquoise	Beta-glucosidase 12	SEG	0.85647	0.518885	2.70236	15.3137	46.6367	40.1183	5.16759	26.291	53.6962	93.4116
maker-Fvb4-2-augustus-gene-55.42	BG	Phenylpropanoid biosynthesis	darkturquoise	Beta-glucosidase 12	SEG	1.41988	1.44639	6.67069	13.6146	31.973	4.27321	2.12033	6.0243	13.2827	27.7028
maker-Fvb6-3-augustus-gene-11.71	BG	Phenylpropanoid biosynthesis	yellow	Beta-glucosidase 24	DEG	17.0134	3.92734	5.89804	12.9465	17.9121	28.3219	8.07162	13.8253	17.0956	19.7027
maker-Fvb2-2-snap-gene-233.60	BG	Phenylpropanoid biosynthesis	darkgreen	Beta-glucosidase 42	SEG	1.46312	6.8454	2.82298	1.52991	3.34483	2.31741	4.17804	1.8267	2.96564	2.98504
maker-Fvb2-3-augustus-gene-6.57	LigPOD	Phenylpropanoid biosynthesis	black	Lignin-forming anionic peroxidase	DEG&SEG	0.094642	0.0932915	0.739521	3.51006	46.5928	0.051873	0	0.072275	0.305539	2.47603
maker-Fvb2-2-augustus-gene-19.45	LigPOD	Phenylpropanoid biosynthesis	black	Lignin-forming anionic peroxidase	DEG&SEG	0	1.35176	3.66428	8.48403	59.9135	0.264984	0.427017	1.51952	3.21284	12.8757
maker-Fvb7-1-augustus-gene-236.35	PAL	Phenylpropanoid biosynthesis	royalblue	Phenylalanine ammonia-lyase 1	DEG	4.42023	4.48559	6.33871	4.30074	4.10316	14.7197	7.57493	11.4295	7.04204	4.24564	Tonnessen et al., 2015; Li et al., 2019; Hoch et al., 2021.
maker-Fvb6-1-augustus-gene-255.38	PAL	Phenylpropanoid biosynthesis	yellow	Phenylalanine ammonia-lyase 1	SEG	11.8018	10.9253	7.5878	7.54725	9.89206	22.8864	9.05276	9.15324	4.81806	3.76826
maker-Fvb7-1-augustus-gene-214.51	PAL	Phenylpropanoid biosynthesis	lightyellow	Phenylalanine ammonia-lyase 1	DEG	11.309	7.24193	3.86203	5.04196	6.01687	3.41863	2.24435	2.30605	2.90718	1.40498
maker-Fvb7-2-augustus-gene-203.51	COMT	Phenylpropanoid biosynthesis	lightyellow	Caffeic acid 3-O-methyltransferase	DEG&SEG	16.6699	8.09568	5.35388	2.95327	4.81943	6.6317	3.27674	1.67296	1.89514	1.72402
maker-Fvb7-2-augustus-gene-137.40	COMT	Phenylpropanoid biosynthesis	yellow	Caffeic acid 3-O-methyltransferase	SEG	18.2212	9.14779	7.1234	5.04112	4.59792	41.2529	8.1485	12.9117	4.64816	3.77978
maker-Fvb1-4-snap-gene-86.58	CAD1	Phenylpropanoid biosynthesis	black	Cinnamyl alcohol dehydrogenase 1	DEG&SEG	0.027346	0.253138	2.91787	16.3923	55.1566	0.0104013	0.578662	0.845724	0.990217	3.93243	Santiago et al., 2012; Sánchez-Elordi et al., 2018; Li et al., 2019.
maker-Fvb2-4-augustus-gene-265.93	CM	Biosynthesis of amino acids	yellow	Chorismate mutase 2	DEG&SEG	8.47294	3.37001	3.1671	2.87101	2.03132	16.0968	2.02771	1.81413	1.22821	1.90142	Hu et al., 2009; Jan et al., 2020.
maker-Fvb2-1-augustus-gene-263.43	CM	Biosynthesis of amino acids	yellow	Chorismate mutase 2	SEG	14.7034	1.42246	1.17793	1.24099	1.20963	18.4634	1.12002	1.18244	0.991022	1.50459
snap_masked-Fvb2-3-processed-gene-23.41	CM	Biosynthesis of amino acids	yellow	Chorismate mutase 2	SEG	10.4291	2.26328	2.52799	2.1801	1.85921	14.1329	1.18538	1.22469	1.3375	1.63987
snap_masked-Fvb6-2-processed-gene-274.21	AK2	Biosynthesis of amino acids	yellow	Aspartokinase 2	SEG	9.66061	2.64261	3.7553	3.73687	3.74487	12.3302	3.7428	4.60234	4.37699	4.87343	Stuttmann et al., 2011.
maker-Fvb1-3-snap-gene-103.72	NAGS	Biosynthesis of amino acids	yellow	Amino-acid acetyltransferase NAGS1	SEG	14.1729	5.9627	5.56504	4.90539	5.22438	21.7266	6.07124	7.13668	5.71579	7.36382	Lou et al., 2016.
maker-Fvb4-3-snap-gene-118.53	MSAMS	Biosynthesis of amino acids	yellow	S-adenosylmethionine synthase 2	SEG	71.1417	34.6545	21.3668	14.8635	10.3585	89.6188	37.3379	23.3353	13.734	11.8737	Zeier, 2013.
augustus_masked-Fvb6-1-processed-gene-356.8	WRKY	Plant-pathogen interaction	darkturquoise	WRKY transcription factor 34	DEG&SEG	10.5938	0.481033	8.47669	8.14967	6.81562	4.4333	0.209664	0.45715	7.68245	28.827	Han et al., 2019.
maker-Fvb3-1-augustus-gene-36.35	WRKY	Plant-pathogen interaction	yellow	WRKY transcription factor WRKY24	SEG	18.9094	5.75292	8.08677	7.59222	10.3887	18.2311	5.0304	6.71651	7.70499	7.69254	Yang et al., 2021.
maker-Fvb6-3-augustus-gene-355.17	WRKY	Plant-pathogen interaction	yellow	WRKY transcription factor WRKY24	SEG	32.2136	2.54345	5.99343	4.03367	4.68179	42.3894	1.73062	5.18087	4.61424	6.24734
maker-Fvb6-3-augustus-gene-434.27	WRKY	Plant-pathogen interaction	yellow	WRKY transcription factor WRKY24	SEG	51.597	3.08572	9.35708	6.08834	8.65633	70.132	3.18822	8.88908	8.19965	9.9289
maker-Fvb6-4-augustus-gene-75.23	WRKY	Plant-pathogen interaction	yellow	WRKY transcription factor WRKY24	SEG	96.7255	4.99309	15.6137	9.22268	13.3404	128.038	3.30506	10.1943	9.51314	13.4387
maker-Fvb2-2-snap-gene-46.67	UXS2	Starch and sucrose metabolism	darkturquoise	UDP-glucuronic acid decarboxylase 2	DEG	11.2169	11.7207	8.25558	5.81699	5.41586	7.80181	6.15332	4.72404	2.95328	1.4925
maker-Fvb4-2-snap-gene-33.64	UGD2	Starch and sucrose metabolism	yellow	UDP-glucose 6-dehydrogenase 2	DEG	18.0204	23.1523	1.46122	6.72131	13.676	19.6905	9.11663	19.2367	1.1169	10.818
augustus_masked-Fvb6-1-processed-gene-298.15	TRPA1	Biosynthesis of amino acids	yellow	Tryptophan synthase alpha chain	SEG	11.2168	0.07403	0	0.0339513	0.0925307	19.7084	0.0910163	0	0.180008	0.552337
snap_masked-Fvb1-1-processed-gene-148.12	TPPJ	Starch and sucrose metabolism	darkturquoise	Trehalose-phosphate phosphatase J	DEG	6.18757	5.346	5.98672	8.26593	10.0585	8.85988	4.20024	10.3366	17.288	21.9136
maker-Fvb1-3-augustus-gene-135.19	TPPJ	Starch and sucrose metabolism	darkturquoise	Trehalose-phosphate phosphatase J	DEG	7.80451	2.32528	6.23973	8.51332	11.3751	11.8945	5.04004	13.7461	18.2597	26.2532
maker-Fvb7-1-augustus-gene-276.46	TPPA	Starch and sucrose metabolism	lightyellow	Trehalose-phosphate phosphatase A	DEG	7.68433	4.71745	4.6917	4.36019	4.40346	4.66845	2.37721	1.90105	1.61926	1.38685
maker-Fvb3-4-snap-gene-194.40	TAT2	Biosynthesis of amino acids	darkturquoise	Aminotransferase TAT2	SEG	4.36389	3.40399	4.24335	6.14028	14.6062	3.52772	3.23377	3.97516	10.6344	12.0487
maker-Fvb3-3-augustus-gene-57.48	SMT	Phenylpropanoid biosynthesis	yellow	(S)-scoulerine 9-O-methyltransferase	DEG	31.5011	18.6224	10.1668	4.65214	2.22857	34.5754	24.068	11.3191	5.53259	0.227839
maker-Fvb4-3-snap-gene-28.62	RPI	Biosynthesis of amino acids	royalblue	Ribose-5-phosphate isomerase 2	SEG	17.3352	3.48909	4.6898	2.17918	5.26324	48.1676	4.82567	10.8551	10.8998	15.6475
augustus_masked-Fvb4-4-processed-gene-27.5	RPI	Biosynthesis of amino acids	yellow	Ribose-5-phosphate isomerase 2	SEG	45.8345	19.8682	17.138	16.1234	15.5046	92.8154	22.7444	28.1913	24.7067	34.7818
augustus_masked-Fvb6-3-processed-gene-407.7	RPI	Biosynthesis of amino acids	darkgreen	Ribose-5-phosphate isomerase 3	SEG	3.64704	6.93348	3.17286	2.3583	2.47055	2.98802	8.13972	3.42895	3.05854	2.90563
maker-Fvb6-1-snap-gene-232.53	INV1	Starch and sucrose metabolism	yellow	Beta-fructofuranosidase, insoluble isoenzyme 1	DEG&SEG	15.8128	4.18429	3.35899	1.70204	0.268644	5.87293	9.29446	5.75952	1.65614	0.404493
maker-Fvb6-4-snap-gene-135.27	INV1	Starch and sucrose metabolism	yellow	Beta-fructofuranosidase, insoluble isoenzyme 1	SEG	48.131	14.7267	14.8877	5.5792	1.27443	34.3209	26.2864	31.5347	10.7436	1.50376
maker-Fvb6-1-augustus-gene-106.48	GAUT15	Starch and sucrose metabolism	yellow	Galacturonosyltransferase 15	SEG	10.279	10.134	8.27913	6.39163	4.43913	22.5309	8.78426	10.4682	7.21143	6.59858
maker-Fvb1-4-snap-gene-128.57	DPEP	Starch and sucrose metabolism	yellow	4-alpha-glucanotransferase	SEG	28.1291	8.70088	6.77601	5.96348	7.04111	12.5597	4.61284	3.14639	2.69922	3.2286
maker-Fvb1-4-augustus-gene-201.25	DPE2	Starch and sucrose metabolism	darkgreen	4-alpha-glucanotransferase DPE2	SEG	10.4204	28.5588	8.62607	9.82712	7.59501	9.07808	29.0059	9.68687	8.21518	8.64306
maker-Fvb1-4-augustus-gene-207.37	DAPB2	Biosynthesis of amino acids	darkgreen	4-hydroxy-tetrahydrodipicolinate reductase 2	DEG&SEG	2.85573	8.81455	4.38267	3.66587	2.85267	2.69291	5.45567	2.05039	2.31174	2.76357
augustus_masked-Fvb7-1-processed-gene-277.6	CEL1	Starch and sucrose metabolism	black	Endoglucanase 8	DEG&SEG	8.02071	7.97723	7.0641	10.6386	25.3886	4.28455	20.5495	4.977	14.4155	6.46026
maker-Fvb2-4-augustus-gene-21.42	BXL5	Starch and sucrose metabolism	darkturquoise	Beta-D-xylosidase 5	DEG&SEG	5.62966	5.5209	5.17104	4.08844	5.23121	2.8734	2.17519	2.38095	5.00602	11.7042
maker-Fvb5-2-augustus-gene-121.25	BAM3	Starch and sucrose metabolism	darkturquoise	Beta-amylase 3	DEG	2.62213	5.70351	8.21196	15.0733	12.8494	3.20857	5.27212	13.1069	29.5759	21.9134
maker-Fvb4-1-augustus-gene-135.47	BAHD	Phenylpropanoid biosynthesis	yellow	BAHD acyltransferase At5g47980	SEG	17.2982	2.9126	3.18985	5.11238	6.88306	26.9972	2.81268	3.7375	3.4792	10.6134
maker-Fvb2-2-augustus-gene-64.55	AUX22D	Plant hormone signal transduction	yellow	Auxin-induced protein 22D	SEG	10.3209	4.33317	1.78694	1.0828	0.601635	12.56	5.17936	2.40515	0.889001	0.850455
snap_masked-Fvb6-3-processed-gene-141.12	AUX22A	Plant hormone signal transduction	yellow	Auxin-induced protein 22A	SEG	15.1518	4.85754	5.57989	3.68789	1.83694	21.5235	5.09457	5.06514	3.17127	1.25106
maker-Fvb4-1-augustus-gene-193.32	ARR3	Plant hormone signal transduction	yellow	Two-component response regulator ARR3	SEG	7.86087	2.77686	4.70697	4.01086	3.64743	12.5171	3.87802	5.34642	5.60079	5.71978
augustus_masked-Fvb5-2-processed-gene-136.8	ARG7	Plant hormone signal transduction	yellow	Indole-3-acetic acid-induced protein ARG7	SEG	6.42622	1.18959	3.35976	2.16452	1.21989	9.63499	1.4293	4.66129	1.69699	0.863252
maker-Fvb1-3-augustus-gene-24.33	ALDH2C4	Phenylpropanoid biosynthesis	black	Aldehyde dehydrogenase family 2 member C4	DEG&SEG	0.993695	3.07996	4.19206	7.23662	21.8859	1.24094	1.85616	2.03777	2.92123	6.02557
maker-Fvb1-4-augustus-gene-4.53	ALDH2C4	Phenylpropanoid biosynthesis	black	Aldehyde dehydrogenase family 2 member C4	SEG	0.364076	2.81035	5.93252	8.21034	25.8427	3.62198	3.41946	6.71332	6.14532	10.6588
maker-Fvb4-4-augustus-gene-22.49	AHK4	Plant hormone signal transduction	darkturquoise	Histidine kinase 4	DEG	1.313	1.39615	2.07712	3.04737	3.5397	2.55744	1.94279	3.96989	5.86729	8.18978
augustus_masked-Fvb3-1-processed-gene-105.0	ADT6	Biosynthesis of amino acids	yellow	Arogenate dehydratase/prephenate dehydratase 6	SEG	41.9564	12.8541	15.8175	11.4687	6.88651	59.2056	16.2144	21.5197	10.8395	6.90049	--
maker-Fvb5-2-augustus-gene-1.41	Acidβfruct2	Starch and sucrose metabolism	yellow	Acid beta-fructofuranosidase 2	SEG	5.45198	1.74362	2.31935	2.75587	3.31083	8.40932	3.8508	3.65234	2.9681	3.04353	--
maker-Fvb5-3-augustus-gene-272.30	Acidβfruct2	Starch and sucrose metabolism	yellow	Acid beta-fructofuranosidase 2	SEG	34.4726	12.0409	7.99238	7.60676	10.0664	21.1995	10.2147	5.68163	6.69803	6.51991	--
maker-Fvb4-4-snap-gene-0.45	--	Biosynthesis of amino acids		--	DEG	0.613765	0.163454	0.575971	0.344545	0.772548	0.464208	0.264548	0.132995	0.874573	0.637277	--
maker-Fvb4-4-augustus-gene-20.42	--	Biosynthesis of amino acids		--	DEG	1.36773	2.43215	1.65797	1.88543	1.49361	1.94964	2.93786	2.32565	2.50474	2.91173	--
augustus_masked-Fvb5-2-processed-gene-236.10	--	Biosynthesis of amino acids		--	DEG	2.86482	4.27862	3.80153	3.60261	3.71012	1.40237	1.88718	1.7845	1.85167	1.7484	--
maker-Fvb5-1-augustus-gene-286.43	--	Biosynthesis of amino acids		--	DEG	3.20678	3.35423	2.49363	2.93744	3.36081	2.46908	2.72352	1.90337	1.35269	1.53876	--
snap_masked-Fvb6-1-processed-gene-298.36	--	Biosynthesis of amino acids		--	SEG	0.125379	0	0	0	0	0.264525	0	0	0	0	--
snap_masked-Fvb6-3-processed-gene-44.30	--	Biosynthesis of amino acids		--	SEG	0	0.0711215	0.028521	0.0107097	0	0.041372	0.108161	0.146234	0.0310667	0.045192	--
maker-Fvb3-1-augustus-gene-318.65	--	Biosynthesis of amino acids		--	SEG	0.0405283	0.000266	0	0.062002	0	1.13308	0.046391	0.058867	0.229794	0.118648	--
Fragaria_x_ananassa_newGene_3191	--	Phenylpropanoid biosynthesis		--	SEG	0.0185123	0.0329995	0.054555	0	0.0846173	0.106031	0.032139	0.00174333	0	0.0512487	--
maker-Fvb6-3-snap-gene-283.47	--	Plant hormone signal transduction		--	DEG	1.29868	1.21348	1.19942	0.742323	0.778811	0.71693	0.60937	0.51729	0.296779	0.18476	--
snap_masked-Fvb5-1-processed-gene-197.36	--	Plant hormone signal transduction		--	SEG	0.124918	0.360525	0.202757	0.147911	0.0144153	0	0.022317	0	0.0551373	0.00705767	--
snap_masked-Fvb5-3-processed-gene-107.20	--	Plant hormone signal transduction		--	SEG	0.0994907	0	0	0	0	0.214017	0	0	0	0.126228	--
maker-Fvb1-2-snap-gene-44.82	--	Plant hormone signal transduction		--	SEG	0.00384167	0	0.015015	0	0	0.0379583	0.0939693	0.0166833	0.063084	0.105831	--
augustus_masked-Fvb6-1-processed-gene-254.10	--	Plant hormone signal transduction		--	SEG	0	0	0.0141207	0	0	0	0.0385533	0.0125863	0.0212953	0.118496	--
augustus_masked-Fvb6-1-processed-gene-283.13	--	Plant hormone signal transduction		--	SEG	0	0	0.0141207	0	0	0	0.0628637	0.0175157	0.0409443	0.208076	--
augustus_masked-Fvb6-1-processed-gene-283.3	--	Plant hormone signal transduction		--	SEG	0	0	0.00556133	0	0	0	0.0385533	0.0125863	0.0213683	0.108055	--
snap_masked-Fvb6-4-processed-gene-113.22	--	Plant hormone signal transduction		--	SEG	0	0	0	0	0.0202213	0	0.132179	0	0.0643693	0.160732	--
maker-Fvb5-1-snap-gene-34.62	--	Plant hormone signal transduction		--	SEG	0.0197307	0	0	0.215605	0	0.0365677	0	0	0.0404193	0.0113403	--
augustus_masked-Fvb5-3-processed-gene-107.10	--	Plant hormone signal transduction		--	SEG	0.645231	0	0	0.0748557	0.0437253	1.69854	0	0	0	0.546147	--
snap_masked-Fvb5-4-processed-gene-155.25	--	Plant hormone signal transduction		--	SEG	0	0	0	0	0	0.237261	0	0	0	0.034839	--
snap_masked-Fvb2-3-processed-gene-232.32	--	Plant-pathogen interaction		--	SEG	0	0	0	0	0	0	0	0	0	0.10887	--
maker-Fvb3-3-augustus-gene-115.46	--	Plant-pathogen interaction		--	SEG	1.4344	0.384896	0.382335	0.417528	0.453604	0.664719	0.302575	0.407486	0.297277	0.52552	--
augustus_masked-Fvb4-3-processed-gene-313.6	--	Starch and sucrose metabolism		--	SEG	0	0	0	0	0	0	0.110814	0	0	0	--
maker-Fvb7-2-snap-gene-195.70	--	Phenylpropanoid biosynthesis		(S)-scoulerine 9-O-methyltransferase	SEG	0.422535	0.265664	0.228831	0.448888	0.75513	0.257086	0.455114	0.399304	0.491618	1.26343	--
snap_masked-Fvb3-2-processed-gene-70.29	--	Phenylpropanoid biosynthesis		(S)-scoulerine 9-O-methyltransferase	SEG	0.234103	0	0.0616413	0.0307133	0	0.044399	0.0775613	0	0	0	--
maker-Fvb3-1-augustus-gene-291.43	--	Phenylpropanoid biosynthesis		(S)-scoulerine 9-O-methyltransferase	SEG	0.102143	0	0	0.028094	0	0	0.0828493	0.0205567	0.0282727	0	--
maker-Fvb3-1-snap-gene-248.37	--	Phenylpropanoid biosynthesis		(S)-scoulerine 9-O-methyltransferase	SEG	1.32628	0.659929	0.259069	0.107002	0	0.14653	0.099026	0.0727797	0.0767907	0.01346	--
maker-Fvb3-2-augustus-gene-70.42	--	Phenylpropanoid biosynthesis		(S)-scoulerine 9-O-methyltransferase	SEG	1.32039	0.253237	0.233341	0.254177	0.181632	1.34793	0.457409	0.410721	0.0457297	0.0415377	--
maker-Fvb6-3-snap-gene-273.55	--	Starch and sucrose metabolism		1,4-alpha-glucan-branching enzyme 1	DEG	2.24266	2.42258	1.86339	1.80295	1.62461	3.34557	5.08212	4.09342	3.60252	3.3136	--
maker-Fvb3-2-augustus-gene-35.17	--	Starch and sucrose metabolism		1,4-alpha-glucan-branching enzyme 1	DEG	9.6341	6.86728	11.8611	16.2834	12.284	6.65348	4.36937	8.60457	6.52769	10.8197	--
maker-Fvb3-2-snap-gene-0.56	--	Starch and sucrose metabolism		1,4-alpha-glucan-branching enzyme 1	DEG	5.10703	4.31292	5.0933	10.1995	6.32755	3.40795	2.1068	3.85584	3.32961	3.35764	--
maker-Fvb6-2-augustus-gene-223.44	--	Biosynthesis of amino acids		2,3-bisphosphoglycerate-independent phosphoglycerate mutase	DEG	18.6239	28.7749	17.3449	14.8984	9.71418	30.1724	45.3081	26.0967	21.8091	19.009	--
maker-Fvb1-4-augustus-gene-53.65	--	Biosynthesis of amino acids		3-dehydroquinate synthase	DEG	18.6403	22.3884	19.4595	18.7128	19.5361	9.35653	11.3439	10.9087	9.44391	8.30861	--
augustus_masked-Fvb5-2-processed-gene-111.4	--	Biosynthesis of amino acids		3-isopropylmalate dehydratase small subunit 3	SEG	3.47216	6.61775	3.6414	0.19694	6.55544	0.344664	3.25013	0.080607	0.588523	0.219799	--
maker-Fvb2-4-augustus-gene-27.38	--	Biosynthesis of amino acids		3-isopropylmalate dehydrogenase 2	DEG	1.06262	0.881445	1.19471	0.87425	1.30751	1.26342	1.78749	1.88002	2.12159	1.61791	--
maker-Fvb6-1-augustus-gene-170.36	--	Phenylpropanoid biosynthesis		4-coumarate--CoA ligase 1	DEG	0.964771	1.67956	1.69251	1.0397	0.887962	1.50242	2.98856	2.35614	1.60272	1.19131	--
maker-Fvb6-4-augustus-gene-211.44	--	Phenylpropanoid biosynthesis		4-coumarate--CoA ligase 1	DEG	1.23222	1.40562	1.47065	1.18812	0.774598	1.94008	2.59835	3.16559	1.96003	1.49279	--
maker-Fvb4-3-augustus-gene-247.15	--	Phenylpropanoid biosynthesis		4-coumarate--CoA ligase 1	DEG	6.94921	6.33419	8.88437	6.10968	3.58893	10.1841	11.6477	19.2418	16.7744	10.1972	--
snap_masked-Fvb4-1-processed-gene-68.7	--	Phenylpropanoid biosynthesis		4-coumarate--CoA ligase 1	DEG	8.48841	6.42719	7.13216	7.31149	4.76317	13.5305	9.2408	18.3303	21.481	14.2119	--
snap_masked-Fvb7-3-processed-gene-13.37	--	Phenylpropanoid biosynthesis		4-coumarate--CoA ligase 2	DEG	1.49919	3.00154	2.46179	2.80819	5.40073	2.0087	2.09292	2.1777	1.24771	1.81786	--
augustus_masked-Fvb4-4-processed-gene-71.12	--	Phenylpropanoid biosynthesis		4-coumarate--CoA ligase-like 1	SEG	0.000560333	0	0	0	0	0.106493	0.0312553	0.0938937	0.00467667	0.0367573	--
maker-Fvb5-1-augustus-gene-154.27	--	Phenylpropanoid biosynthesis		4-coumarate--CoA ligase-like 6	SEG	2.21632	0.920512	1.05735	0.456666	0.288018	2.91059	1.22595	0.752778	0.383273	0.22907	--
maker-Fvb5-1-snap-gene-157.59	--	Phenylpropanoid biosynthesis		4-coumarate--CoA ligase-like 6	SEG	1.77199	0.798366	0.513019	0.404048	0.371979	1.99327	0.886552	0.384312	0.263361	0.104921	--
maker-Fvb5-2-snap-gene-144.44	--	Phenylpropanoid biosynthesis		4-coumarate--CoA ligase-like 6	DEG	15.0598	13.2632	9.27476	4.34326	2.98218	27.0373	29.0799	17.809	11.4628	1.69412	--
maker-Fvb5-4-augustus-gene-127.36	--	Phenylpropanoid biosynthesis		4-coumarate--CoA ligase-like 6	DEG	3.66269	3.22889	1.76722	0.945604	0.511602	6.0807	3.36803	2.3127	2.13411	1.1184	--
snap_masked-Fvb5-1-processed-gene-190.15	--	Phenylpropanoid biosynthesis		4-coumarate--CoA ligase-like 6	SEG	3.73624	0.465955	0.159274	0.312224	0.225035	1.26092	0.770346	0.286451	0.300492	0	--
maker-Fvb3-4-augustus-gene-140.20	--	Phenylpropanoid biosynthesis		4-hydroxy-7-methoxy-3-oxo-3,4-dihydro-2H-1,4-benzoxazin-2-yl glucoside beta-D-glucosidase 1	SEG	2.12577	0.970426	1.60215	1.67252	1.33207	4.15973	1.64068	1.41552	1.68195	1.68217	--
maker-Fvb7-2-augustus-gene-166.28	--	Biosynthesis of amino acids		4-hydroxy-tetrahydrodipicolinate synthase 1	DEG	9.78839	15.654	10.8602	9.76502	10.4834	5.1852	7.26593	4.93964	4.51315	5.41809	--
augustus_masked-Fvb6-1-processed-gene-299.4	--	Plant hormone signal transduction		Abscisic acid receptor PYL4	DEG	10.8101	19.6539	18.0943	11.8129	7.1131	16.4234	25.2925	28.7952	32.1493	21.0256	--
augustus_masked-Fvb6-4-processed-gene-76.12	--	Plant hormone signal transduction		Abscisic acid receptor PYL4	DEG	14.8126	42.093	30.2104	25.3688	16.8004	7.68281	11.0078	16.7376	21.0162	14.8319	--
maker-Fvb6-2-snap-gene-212.55	--	Plant hormone signal transduction		Abscisic acid receptor PYL4	DEG&SEG	0.27154	0	0.118216	0.142798	0.15742	0.604011	0	1.04018	2.25635	0.731791	--
maker-Fvb3-2-snap-gene-41.78	--	Plant hormone signal transduction		Abscisic acid receptor PYL6	SEG	0	0	0	0	0.735962	0	0	0.297464	0.417952	0.356509	--
augustus_masked-Fvb7-1-processed-gene-263.12	--	Plant hormone signal transduction		Abscisic acid receptor PYL6	DEG	0.261581	0.621256	0.515599	0.811842	0.828746	0.644496	2.99747	3.04434	4.89223	3.32499	--
maker-Fvb7-4-snap-gene-183.38	--	Plant hormone signal transduction		ABSCISIC ACID-INSENSITIVE 5-like protein 2	DEG	5.19602	7.22703	7.03515	8.601	9.17757	4.56964	5.37364	5.55791	4.85554	4.49386	--
maker-Fvb2-1-augustus-gene-27.43	--	Plant hormone signal transduction		ABSCISIC ACID-INSENSITIVE 5-like protein 5	DEG	3.85777	3.02464	2.51204	4.25352	4.32616	1.94909	1.49619	1.54809	1.44094	2.02435	--
Fragaria_x_ananassa_newGene_6801	--	Biosynthesis of amino acids		Acetolactate synthase 1	SEG	0.182378	0	0	0	0	0.0238567	0	0	0	0	--
augustus_masked-Fvb6-3-processed-gene-193.12	--	Biosynthesis of amino acids		Acetolactate synthase small subunit 1	DEG	0.456309	0.598099	0.258991	0.377915	0.20927	0.24934	1.06004	0.289901	0.836039	0.246459	--
maker-Fvb6-3-augustus-gene-193.45	--	Biosynthesis of amino acids		Acetolactate synthase small subunit 1	DEG	0.321119	0.410663	0.694858	0.465074	0.650116	0.671358	0.0254943	0.853012	0.301273	0.78624	--
maker-Fvb2-1-augustus-gene-201.40	--	Biosynthesis of amino acids		Acetylglutamate kinase	SEG	0.745257	0	0	0.396403	0.298782	0.970625	0.182693	0.154553	0	0.128811	--
augustus_masked-Fvb6-4-processed-gene-218.13	--	Biosynthesis of amino acids		Acetylornithine aminotransferase	DEG	1.71432	1.88149	0.845958	1.17631	1.15654	1.99224	2.87107	2.67776	3.15024	1.9914	--
maker-Fvb3-3-augustus-gene-72.21	--	Biosynthesis of amino acids		Acetylornithine aminotransferase	DEG	4.74508	8.90556	6.84094	5.27635	4.78307	2.72641	4.3811	2.89601	2.28482	2.29455	--
maker-Fvb7-1-augustus-gene-276.47	--	Starch and sucrose metabolism		Acid beta-fructofuranosidase 1	DEG&SEG	3.56173	1.99274	2.28014	1.66616	1.15609	2.40209	1.18179	0.924662	0.716045	0.957156	--
maker-Fvb7-2-augustus-gene-264.52	--	Starch and sucrose metabolism		Acid beta-fructofuranosidase 1	SEG	1.38593	0.794893	0.874304	0.63512	0.682559	2.35837	0.916136	0.832383	0.225298	0.225205	--
maker-Fvb7-2-augustus-gene-305.52	--	Starch and sucrose metabolism		Acid beta-fructofuranosidase 1	SEG	1.09818	0.472642	0.586207	0.550119	0.559226	1.93746	0.610239	0.81733	0.256641	0.22906	--
maker-Fvb7-2-snap-gene-260.73	--	Starch and sucrose metabolism		Acid beta-fructofuranosidase 1	DEG&SEG	2.4556	1.24168	1.5029	1.60461	2.2478	3.06507	1.21281	1.23784	0.682652	0.628412	--
maker-Fvb7-4-snap-gene-32.75	--	Starch and sucrose metabolism		Acid beta-fructofuranosidase 1	DEG&SEG	4.08311	2.11824	3.15814	2.1795	2.19865	3.19247	1.05289	1.09887	0.578448	0.538396	--
maker-Fvb5-1-augustus-gene-0.37	--	Starch and sucrose metabolism		Acid beta-fructofuranosidase 2	SEG	7.12144	2.71424	1.88544	1.76454	2.49596	5.27405	2.33443	1.85126	2.11501	1.92882	--
maker-Fvb6-1-augustus-gene-110.49	--	Biosynthesis of amino acids		Alanine aminotransferase 2	SEG	5.2802	2.80122	4.24587	4.5428	4.25976	1.40505	2.19321	0.982737	1.6075	4.46946	--
maker-Fvb1-2-snap-gene-31.65	--	Phenylpropanoid biosynthesis		Aldehyde dehydrogenase family 2 member C4	SEG	0.006057	0.0019655	0.0299403	0.0361467	0.0958263	0	0.004439	0.012029	0.082385	0.148842	--
maker-Fvb1-3-augustus-gene-23.55	--	Phenylpropanoid biosynthesis		Aldehyde dehydrogenase family 2 member C4	DEG	7.0608	6.23465	7.23145	5.69218	6.67056	3.31406	2.19555	2.55631	2.56477	2.11074	--
maker-Fvb1-3-augustus-gene-24.31	--	Phenylpropanoid biosynthesis		Aldehyde dehydrogenase family 2 member C4	SEG	0	0.0475275	0.053953	0.0719307	0.163052	0.37568	0.380079	0.262023	0.939386	0.34037	--
maker-Fvb1-4-augustus-gene-4.54	--	Phenylpropanoid biosynthesis		Aldehyde dehydrogenase family 2 member C4	SEG	0.0264093	0.317728	0.563711	1.35624	3.07668	5.03083	4.41522	8.84956	7.84445	5.53112	--
snap_masked-Fvb1-2-processed-gene-19.41	--	Phenylpropanoid biosynthesis		Aldehyde dehydrogenase family 2 member C4	SEG	0.110643	0.088293	0.359143	0.308083	0.76239	0.191499	0.0705033	0.31884	0.276533	0.476013	--
snap_masked-Fvb1-3-processed-gene-24.15	--	Phenylpropanoid biosynthesis		Aldehyde dehydrogenase family 2 member C4	DEG	0.283274	0.501215	0.436787	0.432405	0.583736	1.14227	1.42119	1.77521	0.783693	0.943884	--
maker-Fvb1-1-snap-gene-252.54	--	Phenylpropanoid biosynthesis		Aldehyde dehydrogenase family 2 member C4	DEG&SEG	0.844349	0.941733	1.5332	3.27916	7.40047	2.08489	1.37463	2.00069	2.40632	3.90303	--
maker-Fvb1-3-snap-gene-42.73	--	Biosynthesis of amino acids		Aldehyde dehydrogenase family 7 member A1	DEG	45.4856	34.2425	34.2981	35.9449	71.2313	57.1834	56.0962	62.4689	85.2526	85.4146	--
maker-Fvb5-1-augustus-gene-199.20	--	Starch and sucrose metabolism		Alpha,alpha-trehalose-phosphate synthase [UDP-forming] 5	DEG	4.92509	4.13816	5.83871	5.7356	3.52614	3.30996	2.22857	2.77124	2.48386	2.22353	--
maker-Fvb1-3-snap-gene-205.44	--	Starch and sucrose metabolism		Alpha-1,4 glucan phosphorylase L-2 isozyme	SEG	0.163737	0.057465	0.040536	0	0.0661073	0.259326	0.416773	0	0	0.053909	--
maker-Fvb4-3-snap-gene-36.71	--	Starch and sucrose metabolism		Alpha-1,4 glucan phosphorylase L-2 isozyme	SEG	1.15724	1.91668	1.48574	1.37766	0.849714	1.39723	3.65486	1.71897	1.71366	1.63872	--
maker-Fvb5-1-snap-gene-289.47	--	Biosynthesis of amino acids		Aminotransferase ALD1	SEG	0.040767	0.645255	0.693416	0.906136	2.6811	0.830964	0.612626	1.6284	0.863596	1.43014	--
maker-Fvb5-2-snap-gene-240.25	--	Biosynthesis of amino acids		Aminotransferase ALD1	DEG	0.0234317	0.125203	0.112255	0.12647	0.164096	0.0361557	0.414667	0.835505	0.921504	1.00596	--
maker-Fvb5-3-snap-gene-13.44	--	Biosynthesis of amino acids		Aminotransferase ALD1	SEG	0	0.740602	0.68824	0.729092	2.37736	0.995988	1.04003	1.36302	1.24829	1.47573	--
maker-Fvb5-2-augustus-gene-200.17	--	Biosynthesis of amino acids		Aminotransferase ALD1	SEG	0.245064	0.598022	0.264611	0.269	0.180401	0.486832	0.374016	0.159904	0.297083	0.243866	--
maker-Fvb1-4-snap-gene-68.38	--	Phenylpropanoid biosynthesis		Anthocyanidin 3-O-glucosyltransferase 5	DEG	0.00541967	0.0071905	0.005352	0	0	0.410662	0.354591	0.179181	0.128021	0.217322	--
maker-Fvb7-1-snap-gene-229.60	--	Phenylpropanoid biosynthesis		Anthranilate N-methyltransferase	SEG	0.90939	0.283463	0.349399	0.365064	0.365777	0.492973	0.151485	0.292978	0.135269	0.242533	--
maker-Fvb5-3-snap-gene-245.71	--	Biosynthesis of amino acids		Anthranilate phosphoribosyltransferase	DEG	3.34423	2.63896	4.30367	2.94884	3.10009	5.36955	7.1855	6.60135	6.10189	5.87268	--
augustus_masked-Fvb3-3-processed-gene-257.8	--	Biosynthesis of amino acids		Anthranilate synthase alpha subunit 1	SEG	0.0608663	0	0	0	0	0	0.105012	0	0	0.031276	--
maker-Fvb7-1-snap-gene-258.76	--	Biosynthesis of amino acids		Anthranilate synthase alpha subunit 1	SEG	0.569282	0.789975	0.553849	1.1214	0.726739	0	0	0	0	0.0127753	--
maker-Fvb7-4-snap-gene-48.56	--	Biosynthesis of amino acids		Anthranilate synthase alpha subunit 1	SEG	0.614427	0	0.016549	0.00978267	0	1.3405	0.0682887	0	0.091057	0.108198	--
snap_masked-Fvb7-2-processed-gene-240.37	--	Biosynthesis of amino acids		Anthranilate synthase alpha subunit 1	SEG	0.749774	0.021802	0.0699227	0.084178	0.0938603	1.40929	0.0192377	0.0100173	0.046574	0.083097	--
augustus_masked-Fvb3-4-processed-gene-44.1	--	Biosynthesis of amino acids		Anthranilate synthase alpha subunit 2	SEG	0	0	0	0	0	0.0443137	0.429338	0.0752153	0.114027	0.102039	--
maker-Fvb7-2-augustus-gene-99.49	--	Biosynthesis of amino acids		Arginase 1	DEG	8.79089	7.91906	4.71257	6.15777	5.6715	11.9937	12.994	14.02	13.508	13.684	--
maker-Fvb3-2-augustus-gene-24.51	--	Biosynthesis of amino acids		Arogenate dehydratase/prephenate dehydratase 1	DEG	1.62193	1.75649	2.08556	2.09177	3.04647	1.32007	1.66279	0.994	1.15188	1.07762	--
augustus_masked-Fvb3-4-processed-gene-109.6	--	Biosynthesis of amino acids		Arogenate dehydratase/prephenate dehydratase 6	SEG	13.357	8.18029	7.72641	6.29239	4.90443	16.1601	7.3742	7.64096	4.95465	3.89027	--
maker-Fvb1-4-augustus-gene-18.71	--	Biosynthesis of amino acids		Arogenate dehydrogenase 1	DEG	1.59184	1.99129	1.75921	1.63152	1.3793	1.97789	2.2909	2.32019	2.47145	2.7026	--
maker-Fvb6-1-augustus-gene-7.49	--	Biosynthesis of amino acids		Aspartokinase 2	SEG	12.9872	6.45837	8.12547	5.90587	6.28843	15.8545	5.86934	6.29106	5.1022	5.54757	--
snap_masked-Fvb3-1-processed-gene-318.42	--	Biosynthesis of amino acids		ATP-dependent 6-phosphofructokinase 2	SEG	4.18636	2.43126	2.44162	2.68448	2.13019	4.7096	1.61072	1.9052	1.96163	2.25625	--
maker-Fvb1-2-snap-gene-25.55	--	Biosynthesis of amino acids		ATP-dependent 6-phosphofructokinase 3	DEG	9.22399	8.22541	9.04788	9.31686	13.0065	5.79649	6.81348	6.6079	7.08238	6.45495	--
maker-Fvb1-1-augustus-gene-158.25	--	Biosynthesis of amino acids		ATP-dependent 6-phosphofructokinase 5	DEG	2.6057	2.68731	2.58869	2.98274	2.98136	1.36634	1.58172	1.51563	1.70818	1.45594	--
maker-Fvb7-1-augustus-gene-221.38	--	Plant hormone signal transduction		Auxin response factor 9	DEG	1.92217	2.51489	2.05462	2.04954	1.59538	2.96688	3.32116	2.70013	3.22983	3.16931	--
maker-Fvb7-2-augustus-gene-197.19	--	Plant hormone signal transduction		Auxin response factor 9	DEG	5.00073	7.38337	4.61613	5.26015	5.84001	4.12688	3.3441	3.93927	4.2025	2.49923	--
maker-Fvb2-1-snap-gene-4.43	--	Plant hormone signal transduction		Auxin transporter-like protein 2	DEG	1.47829	1.81198	1.48579	1.42027	0.647425	1.02123	1.24009	0.774328	0.545553	0.556744	--
maker-Fvb6-2-augustus-gene-205.33	--	Plant hormone signal transduction		Auxin transporter-like protein 2	DEG	4.40191	5.39841	4.802	4.83837	4.31531	7.62333	11.147	11.093	9.95458	8.789	--
maker-Fvb6-4-augustus-gene-82.37	--	Plant hormone signal transduction		Auxin transporter-like protein 2	DEG	13.7214	13.1695	11.5341	11.2889	11.3499	18.5245	21.1956	31.8061	26.9571	24.5898	--
maker-Fvb2-3-snap-gene-222.60	--	Plant hormone signal transduction		Auxin-induced protein 10A5	SEG	0	0	0	0	0	0	0.145791	0.0460847	0	0.0649573	--
maker-Fvb2-4-augustus-gene-79.44	--	Plant hormone signal transduction		Auxin-induced protein 15A	SEG	0.0187347	0	0.042719	0.0127	0.0617453	0.137257	0.0129363	0.0491533	0	0.00663733	--
maker-Fvb5-1-snap-gene-146.28	--	Plant hormone signal transduction		Auxin-induced protein 15A	SEG	0.171653	0.239179	0.280682	0.0799647	0.256319	0.641869	0.211532	0.214295	0.116811	0.0279303	--
maker-Fvb5-1-augustus-gene-197.43	--	Plant hormone signal transduction		Auxin-induced protein 15A	SEG	1.15958	1.03634	1.02567	0.616642	0.681293	0.226481	0.057799	0.0547877	0	0	--
maker-Fvb6-1-snap-gene-147.37	--	Plant hormone signal transduction		Auxin-induced protein 22A	SEG	2.91901	1.94089	1.49201	1.06722	0.543675	4.38017	0.725463	1.44685	0.680935	0.263129	--
maker-Fvb6-2-augustus-gene-49.21	--	Plant hormone signal transduction		Auxin-induced protein 22A	SEG	1.3306	0.525861	0.586289	0.323534	0.0932343	1.59346	0.232069	0.367043	0.124673	0.092814	--
maker-Fvb6-4-snap-gene-233.39	--	Plant hormone signal transduction		Auxin-induced protein 22A	SEG	2.45726	1.40452	0.940314	0.926021	0.36009	3.42632	0.808908	0.81051	0.402995	0.200729	--
maker-Fvb2-1-augustus-gene-146.44	--	Plant hormone signal transduction		Auxin-induced protein 22D	SEG	2.039	1.41668	0.482701	0.334828	0.198978	2.86688	0.957053	0.49707	0.119664	0.0506053	--
maker-Fvb2-3-augustus-gene-102.74	--	Plant hormone signal transduction		Auxin-induced protein 22D	SEG	4.11354	1.5742	1.11501	0.762223	0.553001	4.25638	1.36813	0.600976	0.300464	0.138671	--
maker-Fvb2-4-augustus-gene-168.53	--	Plant hormone signal transduction		Auxin-induced protein 22D	SEG	4.52279	2.12785	1.15466	0.68913	0.373761	9.23184	2.47404	1.21051	0.610478	0.51139	--
augustus_masked-Fvb4-2-processed-gene-243.6	--	Plant hormone signal transduction		Auxin-induced protein 22D	SEG	0.732231	0.495085	0.293579	0.393201	0.387069	2.93602	0.844825	0.962519	0.618503	0.635056	--
augustus_masked-Fvb2-4-processed-gene-79.5	--	Plant hormone signal transduction		Auxin-induced protein X10A	SEG	0.0363683	0	0	0	0.147538	0.129289	0.0479327	0.0277293	0.05068	0.112011	--
augustus_masked-Fvb5-1-processed-gene-198.5	--	Plant hormone signal transduction		Auxin-induced protein X10A	SEG	2.03078	1.8649	0.936899	0.74615	0.60538	2.35377	0.899168	0.596497	0.281772	0.161339	--
augustus_masked-Fvb5-4-processed-gene-119.12	--	Plant hormone signal transduction		Auxin-induced protein X10A	SEG	0.140569	0.087873	0.119487	0.053387	0.088397	2.05249	0.809676	0.907809	0.641137	0.38337	--
augustus_masked-Fvb2-1-processed-gene-59.3	--	Plant hormone signal transduction		Auxin-induced protein X15	SEG	0	0	0.05561	0	0.124913	0.157699	0.0429783	0	0	0.091733	--
maker-Fvb1-4-augustus-gene-16.43	--	Plant hormone signal transduction		Auxin-responsive protein IAA13	SEG	0.166084	0.041665	0	0.063375	0.06649	0.540169	0.176224	0.105934	0.068009	0.317611	--
maker-Fvb1-1-augustus-gene-255.39	--	Plant hormone signal transduction		Auxin-responsive protein IAA14	DEG&SEG	0.0548163	0.219948	0.0863967	0.068174	0.030943	0.318495	0.641767	0.68132	0.831215	0.842053	--
maker-Fvb6-2-augustus-gene-49.22	--	Plant hormone signal transduction		Auxin-responsive protein IAA17	SEG	29.5611	14.1898	17.9125	18.7254	17.7475	37.4345	8.40143	16.95	15.9833	13.1695	--
maker-Fvb2-1-augustus-gene-230.61	--	Plant hormone signal transduction		Auxin-responsive protein IAA26	DEG	9.04709	8.82015	8.02222	9.26729	9.0703	15.6523	18.9547	13.09	15.8052	16.0011	--
maker-Fvb2-3-augustus-gene-54.44	--	Plant hormone signal transduction		Auxin-responsive protein IAA26	DEG	6.35219	5.78384	8.16952	6.59691	5.1783	9.84895	13.1683	13.8631	9.92102	11.2379	--
maker-Fvb2-4-augustus-gene-238.68	--	Plant hormone signal transduction		Auxin-responsive protein IAA26	DEG	1.05352	1.64586	1.5527	1.36947	1.68599	2.00588	4.66798	3.11126	2.80371	3.27882	--
maker-Fvb6-3-augustus-gene-131.26	--	Plant hormone signal transduction		Auxin-responsive protein IAA27	DEG	14.3084	19.4003	21.4926	26.5455	30.1099	21.1635	27.9021	39.6833	47.8844	60.7052	--
maker-Fvb1-3-augustus-gene-14.36	--	Plant hormone signal transduction		Auxin-responsive protein IAA29	SEG	0.409522	2.3459	0.575072	0.565362	0.710065	0.669083	1.17955	1.12374	0.994691	0.843226	--
maker-Fvb4-3-augustus-gene-306.43	--	Plant hormone signal transduction		Auxin-responsive protein IAA3	SEG	0.588719	1.2614	0.617825	0.929343	0.667854	3.27268	0.744488	0.631452	0.25199	0.412193	--
Fragaria_x_ananassa_newGene_2385	--	Plant hormone signal transduction		Auxin-responsive protein IAA30	SEG	0	0	0	0	0	0	0	0.417567	0	1.42951	--
maker-Fvb1-2-augustus-gene-41.72	--	Plant hormone signal transduction		Auxin-responsive protein IAA31	SEG	0.330702	0.71934	0.219507	0.348351	0.308838	0.52356	0.507395	0.248294	0.275706	0.257791	--
maker-Fvb4-3-augustus-gene-114.36	--	Plant hormone signal transduction		Auxin-responsive protein IAA31	DEG	2.48067	1.95151	1.79644	1.33443	0.700606	2.09522	1.5906	0.648375	0.348178	0.208817	--
maker-Fvb4-4-augustus-gene-83.32	--	Plant hormone signal transduction		Auxin-responsive protein IAA31	DEG	1.4151	1.85021	1.51188	2.06211	0.965728	1.2319	1.315	1.09457	0.801285	0.88597	--
maker-Fvb4-2-augustus-gene-50.49	--	Plant hormone signal transduction		Auxin-responsive protein IAA32	SEG	0	0.02952	0	0	0	0	0.207872	0	0	0	--
maker-Fvb5-1-augustus-gene-198.36	--	Plant hormone signal transduction		Auxin-responsive protein SAUR21	SEG	0.187184	0.142113	0.180263	0.12365	0.0723803	0.0233127	0	0	0	0	--
maker-Fvb3-4-snap-gene-228.88	--	Plant hormone signal transduction		Auxin-responsive protein SAUR24	SEG	0.149324	0.088652	0.100273	0.0950773	0.063479	0.430787	0.0642917	0.182248	0.116425	0.0733957	--
augustus_masked-Fvb7-1-processed-gene-299.7	--	Plant hormone signal transduction		Auxin-responsive protein SAUR32	SEG	0.904953	1.74759	0.673549	1.19682	0.810366	0.557275	0.0904753	0.153782	0.104478	0.115535	--
augustus_masked-Fvb6-3-processed-gene-287.6	--	Plant hormone signal transduction		Auxin-responsive protein SAUR40	SEG	0.202488	1.13001	0.574447	0.599426	0.407508	0.180461	0.700346	0.311022	0.234226	0.119968	--
snap_masked-Fvb6-1-processed-gene-114.60	--	Plant hormone signal transduction		Auxin-responsive protein SAUR40	SEG	0	0	0	0	0	0	0	0.207151	0	0.065658	--
augustus_masked-Fvb2-3-processed-gene-157.0	--	Plant hormone signal transduction		Auxin-responsive protein SAUR50	DEG	0.446861	0.561629	1.77661	1.98974	1.98543	1.31094	4.19402	4.99311	4.5277	4.78664	--
augustus_masked-Fvb2-3-processed-gene-38.4	--	Plant hormone signal transduction		Auxin-responsive protein SAUR50	SEG	0.139484	0	0	0.069553	0.00386867	0.130005	0.149215	0	0	0	--
snap_masked-Fvb2-4-processed-gene-250.25	--	Plant hormone signal transduction		Auxin-responsive protein SAUR50	SEG	2.23721	3.17213	2.92324	1.73146	0.667368	1.71723	3.97706	1.46279	1.57487	1.12029	--
maker-Fvb3-2-snap-gene-214.24	--	Plant hormone signal transduction		Auxin-responsive protein SAUR50	SEG	0.122724	0.0562745	0	0	0.0234207	0.042641	0.212419	0.217806	0.128814	0.0743223	--
augustus_masked-Fvb6-4-processed-gene-275.14	--	Plant hormone signal transduction		Auxin-responsive protein SAUR50	SEG	0.0115987	0.0461215	0	0	0	1.15136	0.573085	0.655235	0.540996	0.89949	--
maker-Fvb6-1-snap-gene-99.44	--	Plant hormone signal transduction		Auxin-responsive protein SAUR50	SEG	0.0717117	0.152258	0.010307	0.0962237	0.00535267	0.028491	0.0581057	0.0168263	0.0138613	0	--
augustus_masked-Fvb5-1-processed-gene-186.1	--	Plant hormone signal transduction		Auxin-responsive protein SAUR50	SEG	0.781907	0.0552085	0.00621067	0.23425	0.0671863	2.2873	0.244486	0.0862587	0	1.23113	--
augustus_masked-Fvb5-4-processed-gene-155.6	--	Plant hormone signal transduction		Auxin-responsive protein SAUR50	SEG	0.422554	0	0	0	0	2.44889	0.0401227	0	0	0.252372	--
augustus_masked-Fvb5-3-processed-gene-231.1	--	Plant hormone signal transduction		Auxin-responsive protein SAUR71	DEG	0.200838	0.0648065	1.01003	2.18861	2.62342	0.135062	0.30772	0.416847	0.874517	0.753033	--
augustus_masked-Fvb5-3-processed-gene-231.2	--	Plant hormone signal transduction		Auxin-responsive protein SAUR71	SEG	0.02992	0	0.054208	0.082779	0.14159	0.0811847	0	0	0.0254423	0.017868	--
augustus_masked-Fvb5-3-processed-gene-231.3	--	Plant hormone signal transduction		Auxin-responsive protein SAUR71	SEG	0.0253123	0	0.0508467	0.458687	0.0329967	0.150806	0.0212967	0	0	0.0746093	--
augustus_masked-Fvb6-1-processed-gene-253.3	--	Plant hormone signal transduction		Auxin-responsive protein SAUR72	SEG	0.17395	0.317436	0.030359	0.0536743	0	0	0.072515	0.0334453	0	0	--
augustus_masked-Fvb6-3-processed-gene-308.6	--	Plant hormone signal transduction		Auxin-responsive protein SAUR72	SEG	0.192804	0.516714	0.186893	0.032385	0	0.155401	0.457127	0.191651	0.042562	0	--
maker-Fvb6-4-snap-gene-115.17	--	Plant hormone signal transduction		Auxin-responsive protein SAUR72	SEG	0.584534	0.119539	0.0611983	0.024834	0.0110497	0.584642	0.092043	0.0328593	0.015228	0.003658	--
augustus_masked-Fvb6-3-processed-gene-315.3	--	Plant hormone signal transduction		Auxin-responsive protein SAUR72	SEG	3.1565	1.10118	0.575573	0.285034	0.0749487	2.69917	1.48002	0.242363	0.0664647	0	--
maker-Fvb3-1-snap-gene-229.57	--	Phenylpropanoid biosynthesis		BAHD acyltransferase At5g47980	DEG	0.622283	0	1.00388	1.86116	3.39152	0.702959	2.23165	0.809133	1.95222	3.34875	--
snap_masked-Fvb4-3-processed-gene-141.18	--	Phenylpropanoid biosynthesis		BAHD acyltransferase At5g47980	SEG	0.0634337	0.035511	0.0324827	0.092717	0.313242	0.0518313	0.0370317	0.0523097	0.083481	0.0787983	--
augustus_masked-Fvb4-4-processed-gene-65.5	--	Phenylpropanoid biosynthesis		BAHD acyltransferase BIA1	SEG	0.499174	0.131511	0.078573	0.0417743	0.0437497	0.0454513	0.0843113	0	0	0	--
augustus_masked-Fvb7-3-processed-gene-118.5	--	Starch and sucrose metabolism		Beta-amylase 2	SEG	1.61284	2.89062	0.952594	0.449622	0.225578	1.12162	3.27945	0.605404	0.868932	1.00703	--
maker-Fvb7-2-augustus-gene-180.58	--	Starch and sucrose metabolism		Beta-amylase 2	DEG&SEG	0.901725	1.29973	0.746775	1.04371	0.78347	0.204228	0.450254	0.222864	0.108467	0.0166157	--
snap_masked-Fvb4-3-processed-gene-72.31	--	Phenylpropanoid biosynthesis		Beta-D-xylosidase 1	SEG	0.0313017	0.0106095	0.00820533	0.014644	0.0107407	0.048847	0.134209	0.0393057	0.0473137	0.0926287	--
maker-Fvb4-2-snap-gene-55.50	--	Phenylpropanoid biosynthesis		Beta-glucosidase 12	DEG	0.027677	0.018021	0.0753847	0.546643	0.412927	0.163697	0.161746	0.529667	1.74575	1.94922	--
maker-Fvb3-2-augustus-gene-300.29	--	Phenylpropanoid biosynthesis		Beta-glucosidase 12	SEG	0.941749	2.41125	0.89941	0.00508933	0.111821	1.20285	0.559659	0.613533	0.580743	0.0348383	--
maker-Fvb3-4-snap-gene-26.56	--	Phenylpropanoid biosynthesis		Beta-glucosidase 12	DEG	0.936163	0.747366	1.0575	1.54812	1.08355	1.96736	1.38579	2.53335	2.02837	2.70161	--
maker-Fvb7-2-snap-gene-3.34	--	Phenylpropanoid biosynthesis		Beta-glucosidase 17	DEG	0.717159	0.01544	0.595505	0.279274	0	1.43876	2.27991	3.35578	4.95128	2.33189	--
Fragaria_x_ananassa_newGene_4405	--	Phenylpropanoid biosynthesis		Beta-glucosidase 24	SEG	0	0	0	0.202767	0.276595	0	0.096683	0.2166	1.32418	0.610055	--
maker-Fvb4-2-augustus-gene-54.37	--	Phenylpropanoid biosynthesis		Beta-glucosidase 24	DEG	0	0.158155	0.209156	0.911156	0.677186	0.280382	0.449668	1.22943	2.86897	3.09549	--
maker-Fvb5-1-augustus-gene-56.50	--	Phenylpropanoid biosynthesis		Beta-glucosidase 24	SEG	0.0760843	0.0539015	0.0218953	0.0200557	0.0168253	0.0328977	0.15983	0.0220853	0.00566733	0	--
maker-Fvb5-4-augustus-gene-40.43	--	Phenylpropanoid biosynthesis		Beta-glucosidase 24	SEG	0.354346	0.195939	0.106917	0.032785	0.104029	0.018556	0.120731	0.043739	0.026658	0	--
maker-Fvb6-1-augustus-gene-227.39	--	Phenylpropanoid biosynthesis		Beta-glucosidase 24	SEG	0	0	0	0	5.6e-05	1.68117	1.54995	1.39704	1.4179	1.60049	--
maker-Fvb3-2-augustus-gene-148.14	--	Phenylpropanoid biosynthesis		Beta-glucosidase 3	SEG	0.327814	0.543446	0.308049	0.218869	0.250997	0.0681137	0.0567437	0.279899	0.646622	0.226547	--
maker-Fvb6-2-snap-gene-296.75	--	Phenylpropanoid biosynthesis		Beta-glucosidase 43	SEG	0	0	0	0	0	0	0.113912	0	0	0	--
maker-Fvb1-2-augustus-gene-277.28	--	Phenylpropanoid biosynthesis		Beta-xylosidase/alpha-L-arabinofuranosidase 2	DEG	27.5762	28.0591	25.5181	14.743	18.3544	34.8551	53.967	41.0814	31.4004	20.6884	--
maker-Fvb6-3-snap-gene-388.89	--	Biosynthesis of amino acids		Bifunctional 3-dehydroquinate dehydratase/shikimate dehydrogenase	DEG	13.1861	18.1084	17.2263	16.2178	9.76318	9.33223	7.13843	6.08801	4.41142	2.84249	--
maker-Fvb6-4-snap-gene-41.96	--	Biosynthesis of amino acids		Bifunctional 3-dehydroquinate dehydratase/shikimate dehydrogenase	DEG	8.96145	14.8507	10.0262	10.5844	6.27998	5.06309	6.45176	3.75931	2.79033	2.2088	--
augustus_masked-Fvb1-3-processed-gene-156.2	--	Biosynthesis of amino acids		Bifunctional 3-dehydroquinate dehydratase/shikimate dehydrogenase	DEG&SEG	0.318513	0.0226085	0.034	0.123929	0.0580643	0.422303	0.659029	0.54722	0.42336	0.463066	--
maker-Fvb6-1-augustus-gene-337.51	--	Biosynthesis of amino acids		Bifunctional 3-dehydroquinate dehydratase/shikimate dehydrogenase	DEG	7.98882	11.5823	8.49721	8.80901	5.9463	6.83277	8.6685	4.86282	3.77729	3.31096	--
maker-Fvb6-1-augustus-gene-337.52	--	Biosynthesis of amino acids		Bifunctional 3-dehydroquinate dehydratase/shikimate dehydrogenase	DEG	6.67429	12.8116	7.6643	5.41257	3.6455	3.65209	3.40315	1.84998	1.12511	0.94485	--
maker-Fvb6-2-snap-gene-252.82	--	Biosynthesis of amino acids		Bifunctional 3-dehydroquinate dehydratase/shikimate dehydrogenase	DEG	6.51336	12.0835	8.95301	11.2796	5.34095	6.56867	9.77268	5.60249	4.08009	3.42197	--
maker-Fvb6-3-augustus-gene-413.60	--	Biosynthesis of amino acids		Bifunctional 3-dehydroquinate dehydratase/shikimate dehydrogenase	DEG	5.64553	8.17611	6.69747	6.35008	3.65979	3.17657	2.24182	1.78595	1.26466	0.713016	--
maker-Fvb6-3-augustus-gene-413.61	--	Biosynthesis of amino acids		Bifunctional 3-dehydroquinate dehydratase/shikimate dehydrogenase	DEG	8.63939	9.57495	11.6134	10.8274	5.96997	6.10378	4.79181	4.07842	2.69931	2.06232	--
maker-Fvb1-3-augustus-gene-140.25	--	Biosynthesis of amino acids		Bifunctional aspartate aminotransferase and glutamate/aspartate-prephenate aminotransferase	DEG	3.88328	4.57332	4.72328	4.05628	5.51333	6.2162	8.94764	7.34608	5.61024	6.50823	--
maker-Fvb1-4-snap-gene-123.49	--	Biosynthesis of amino acids		Bifunctional aspartate aminotransferase and glutamate/aspartate-prephenate aminotransferase	DEG	4.32483	5.46384	5.75345	5.36527	6.04038	2.92278	2.99846	3.00937	2.85538	2.58874	--
maker-Fvb2-2-snap-gene-234.46	--	Biosynthesis of amino acids		Bifunctional phosphatase IMPL2	DEG	1.67294	2.17251	1.61641	1.34096	1.13758	0.866295	0.564692	0.434359	0.266842	0.307557	--
maker-Fvb2-3-augustus-gene-67.42	--	Biosynthesis of amino acids		Branched-chain-amino-acid aminotransferase 2	DEG&SEG	0.852984	0.808555	2.27127	4.06448	9.77908	1.12636	1.23357	1.61907	2.78495	2.84165	--
maker-Fvb2-2-augustus-gene-208.35	--	Biosynthesis of amino acids		Branched-chain-amino-acid aminotransferase 2	SEG	0.0174327	0	0.006228	0	0.300884	0.0306567	0	0.139959	0.210624	0.704366	--
maker-Fvb2-2-augustus-gene-218.23	--	Biosynthesis of amino acids		Branched-chain-amino-acid aminotransferase 2	SEG	0.079	0	0	0.015702	0.179258	0.172325	0.248244	0.412095	0.762066	0.980051	--
snap_masked-Fvb2-2-processed-gene-218.16	--	Biosynthesis of amino acids		Branched-chain-amino-acid aminotransferase 2	SEG	0.00762733	0.017774	0	0	0.00452533	0.0334633	0.253807	0.0649997	0.0529703	0.0750397	--
augustus_masked-Fvb2-1-processed-gene-213.3	--	Biosynthesis of amino acids		Branched-chain-amino-acid aminotransferase 5	SEG	0.199374	0.132557	0.190152	0.534515	1.10048	1.27329	1.70091	2.04812	2.89796	3.13741	--
maker-Fvb6-4-augustus-gene-288.39	--	Plant hormone signal transduction		BTB/POZ domain and ankyrin repeat-containing protein NPR2	DEG	1.61772	2.53873	2.50452	1.94784	2.87381	1.70654	5.53544	3.56374	4.74253	4.90759	--
augustus_masked-Fvb2-3-processed-gene-191.1	--	Phenylpropanoid biosynthesis		Caffeoyl-CoA O-methyltransferase	DEG	16.9692	18.4947	19.2603	11.6172	9.12117	23.2296	28.2994	32.1482	24.454	15.9626	--
augustus_masked-Fvb6-4-processed-gene-65.8	--	Plant-pathogen interaction		Calcium-binding allergen Bet v 3	DEG&SEG	11.3241	5.94745	9.50068	11.4794	12.6225	13.7735	2.83671	6.46062	4.96963	4.95296	--
snap_masked-Fvb6-1-processed-gene-12.21	--	Plant-pathogen interaction		Calcium-binding protein CML38	SEG	2.67862	0.244255	0.396466	0.397526	0.070148	7.18372	0.0654123	0.377953	0.203104	1.61879	--
snap_masked-Fvb6-2-processed-gene-280.32	--	Plant-pathogen interaction		Calcium-binding protein CML38	SEG	0.495208	0	0.033335	0.286768	0.106373	0.998802	0.0442347	0.051647	0	0.0963903	--
maker-Fvb7-3-augustus-gene-189.27	--	Plant-pathogen interaction		Calcium-dependent protein kinase 1	DEG	4.58211	4.66567	4.14946	4.11202	4.56459	8.90003	7.00095	7.36426	8.88771	7.94884	--
maker-Fvb5-2-augustus-gene-18.87	--	Plant-pathogen interaction		Calcium-dependent protein kinase 1	DEG	2.40373	2.36184	2.61391	2.51891	1.68702	4.24588	3.92778	4.3793	4.79958	4.46733	--
maker-Fvb1-2-augustus-gene-78.36	--	Plant-pathogen interaction		Calcium-dependent protein kinase 18	DEG&SEG	3.31967	2.91169	1.53479	0.661591	0.989482	2.14982	0.389037	0.42874	0.437215	0.566407	--
augustus_masked-Fvb6-3-processed-gene-250.6	--	Plant-pathogen interaction		Calcium-dependent protein kinase 2	DEG	0.399668	0.612415	0.599495	1.04179	0.928882	1.20935	1.03673	1.19702	1.30643	1.10664	--
maker-Fvb6-3-augustus-gene-230.32	--	Plant-pathogen interaction		Calcium-dependent protein kinase 2	DEG	0.327882	0.382239	0.604822	0.436035	0.776815	0.216278	0.184578	0.278779	0.22137	0.205927	--
maker-Fvb6-3-augustus-gene-319.42	--	Plant-pathogen interaction		Calcium-dependent protein kinase 8	SEG	16.6353	5.24993	8.19838	6.85392	8.01195	18.1759	5.1227	7.82022	8.37118	9.46955	--
maker-Fvb7-4-snap-gene-75.60	--	Plant-pathogen interaction		Calmodulin	SEG	0.312856	0.519645	0.231335	0.357369	0.254161	0.102997	0.411999	0.151606	0.15852	0.11524	--
maker-Fvb1-1-augustus-gene-3.19	--	Plant-pathogen interaction		Calmodulin	DEG	60.176	51.7944	77.4741	75.0704	63.9565	66.1027	95.115	78.806	61.0302	53.9771	--
maker-Fvb7-4-snap-gene-74.73	--	Plant-pathogen interaction		Calmodulin-5/6/7/8	SEG	0.349708	0.57688	0.25982	0.419493	0.265372	0.107521	0.445063	0.158185	0.165466	0.120255	--
augustus_masked-Fvb1-2-processed-gene-101.9	--	Plant-pathogen interaction		Calmodulin-like protein 1	DEG	2.53007	3.07751	4.04867	6.0408	6.4081	1.06719	1.7878	2.7138	3.48691	2.92609	--
augustus_masked-Fvb1-4-processed-gene-79.8	--	Plant-pathogen interaction		Calmodulin-like protein 1	DEG	6.85175	10.0923	11.8121	20.8023	15.8174	2.68796	6.61474	8.31214	9.17304	10.4233	--
snap_masked-Fvb7-4-processed-gene-219.9	--	Plant-pathogen interaction		Calmodulin-like protein 1	SEG	0.0677013	0.170655	0.379038	0	0.14023	0.028173	0.08494	0.0396093	0.0775427	0.0588653	--
maker-Fvb4-1-augustus-gene-12.31	--	Plant-pathogen interaction		Calmodulin-like protein 11	SEG	0.0670533	0.0370345	0.231701	0.094878	0.102865	0.812304	0.215432	0.386932	0.485585	0.423574	--
augustus_masked-Fvb4-2-processed-gene-246.2	--	Plant-pathogen interaction		Calmodulin-like protein 11	SEG	0.100911	0.168805	0.290766	0.22094	0.23669	2.23768	0.516496	0.8851	0.70033	0.507998	--
snap_masked-Fvb4-3-processed-gene-29.42	--	Plant-pathogen interaction		Calmodulin-like protein 7	SEG	0	0.044181	0.0780873	0.105799	0.095948	0.02376	0.0591467	0	0	0.0226687	--
maker-Fvb6-3-augustus-gene-358.24	--	Phenylpropanoid biosynthesis		Cationic peroxidase 1	DEG	3.6192	3.06784	4.58791	3.35887	4.33113	3.53644	6.28606	7.29462	6.97905	12.5754	--
maker-Fvb6-3-augustus-gene-430.32	--	Phenylpropanoid biosynthesis		Cationic peroxidase 1	DEG	4.43906	6.00962	6.54201	5.5094	3.13905	2.66461	6.30546	5.32258	7.40369	12.1697	--
maker-Fvb6-4-augustus-gene-334.53	--	Biosynthesis of amino acids		Chorismate mutase 1	DEG	4.77701	1.40176	6.2898	2.45332	7.18256	7.9982	7.95609	7.61876	7.49644	7.33403	--
maker-Fvb4-2-augustus-gene-32.51	--	Biosynthesis of amino acids		Chorismate mutase 3	SEG	0.0143677	0.10958	0.0146597	0.0302807	0.0305563	0.143453	0.183994	0.104946	0.071845	0.062934	--
maker-Fvb4-2-snap-gene-83.59	--	Biosynthesis of amino acids		Chorismate synthase	SEG	0.386145	0.130107	0.0801717	0.0304813	0.0185837	0.294005	0.05834	0	0	0	--
snap_masked-Fvb4-3-processed-gene-115.15	--	Biosynthesis of amino acids		Chorismate synthase	SEG	0	0.188419	0	0.056612	0	0.047577	0	0.039383	0.214265	0.039236	--
snap_masked-Fvb6-1-processed-gene-164.19	--	Phenylpropanoid biosynthesis		Cinnamoyl-CoA reductase 1	SEG	0.047405	0	0.020504	0	0	0.100643	0	0.0477503	0	0.111456	--
maker-Fvb6-3-augustus-gene-160.22	--	Phenylpropanoid biosynthesis		Cinnamoyl-CoA reductase 1	DEG	11.0991	15.217	13.8195	8.3366	5.23267	10.9876	17.9637	20.9351	17.5365	11.232	--
maker-Fvb6-4-augustus-gene-216.35	--	Phenylpropanoid biosynthesis		Cinnamoyl-CoA reductase 1	DEG	11.1886	12.0865	15.2352	9.64176	6.53963	12.1212	15.103	25.2061	23.8668	17.1924	--
snap_masked-Fvb6-2-processed-gene-2.21	--	Biosynthesis of amino acids		Citrate synthase, glyoxysomal	DEG	9.502	12.2639	9.58735	9.3639	9.44365	16.7724	20.0165	18.5265	19.9321	18.9753	--
maker-Fvb7-2-snap-gene-320.55	--	Plant-pathogen interaction		Cyclic nucleotide-gated ion channel 1	SEG	0.36523	1.06941	0.193788	0.0627837	0.488631	2.81143	7.25007	5.57049	4.93669	5.80031	--
maker-Fvb1-3-snap-gene-97.57	--	Plant-pathogen interaction		Cyclic nucleotide-gated ion channel 1	DEG	0.031776	0.05166	0.121926	0	0.183223	0.408528	0	2.08412	1.45794	1.45424	--
maker-Fvb1-4-augustus-gene-128.49	--	Plant-pathogen interaction		Cyclic nucleotide-gated ion channel 1	DEG&SEG	2.67681	5.01334	1.39692	1.31495	1.13444	3.48593	7.27278	1.44551	1.74553	2.19492	--
maker-Fvb6-2-snap-gene-291.75	--	Plant-pathogen interaction		Cyclic nucleotide-gated ion channel 18	SEG	0.156394	0.028765	0.0388933	0.025671	0.040178	0.0352563	0.101252	0.0408847	0.0182677	0.01525	--
maker-Fvb6-2-snap-gene-293.23	--	Plant-pathogen interaction		Cyclic nucleotide-gated ion channel 18	SEG	0.342434	0.085384	0.121081	0.122098	0.0362463	0.0613113	0.180752	0.085886	0.0101847	0.0177473	--
maker-Fvb6-4-snap-gene-4.39	--	Plant-pathogen interaction		Cyclic nucleotide-gated ion channel 18	SEG	0.282642	0.0799875	0.0379433	0.0925647	0.157462	0.0781367	0.346708	0.0873873	0.0325237	0	--
maker-Fvb2-1-augustus-gene-22.32	--	Plant hormone signal transduction		Cyclin-D3-1	DEG	6.15243	9.43979	7.20684	6.62807	2.8081	4.14272	4.26215	3.80896	3.36059	1.95747	--
maker-Fvb2-4-augustus-gene-231.58	--	Plant hormone signal transduction		Cyclin-D3-1	DEG	2.48253	2.34906	3.07609	3.39605	2.27199	1.42071	1.38381	1.61432	1.57701	1.50851	--
maker-Fvb1-3-augustus-gene-95.32	--	Plant hormone signal transduction		Cyclin-D3-2	DEG	2.53041	4.71138	2.98686	2.742	1.73473	1.84541	2.99738	1.90031	1.07974	1.17078	--
maker-Fvb2-2-augustus-gene-3.58	--	Plant hormone signal transduction		Cyclin-D3-3	DEG	13.7444	14.1303	14.6827	14.6436	9.12207	7.98262	7.21157	8.37514	6.07047	5.60962	--
snap_masked-Fvb7-4-processed-gene-30.27	--	Plant-pathogen interaction		Cysteine and histidine-rich domain-containing protein RAR1	DEG	1.76477	0.950478	1.38045	1.65088	1.10794	2.09832	2.00913	2.80218	2.62451	2.14604	--
snap_masked-Fvb6-2-processed-gene-254.18	--	Biosynthesis of amino acids		Cysteine synthase	DEG	15.3546	14.9348	15.3505	15.0992	14.6035	26.9829	31.0543	28.67	28.4556	20.069	--
maker-Fvb6-3-snap-gene-391.65	--	Biosynthesis of amino acids		Cysteine synthase	SEG	0.011224	0.0181055	0.0157363	0.00762633	0.161543	0.039314	0.0496433	0.05305	0.049608	0.017855	--
maker-Fvb2-3-snap-gene-160.47	--	Phenylpropanoid biosynthesis		Cytochrome P450 84A1	SEG	0.0477097	0.0782515	0.089858	0	0.146434	0	0.104922	0	0	0	--
maker-Fvb1-3-augustus-gene-233.14	--	Phenylpropanoid biosynthesis		Cytochrome P450 98A2	DEG	5.16645	6.3258	4.94499	4.4228	3.5348	8.07926	11.6662	10.2361	10.3943	6.96388	--
maker-Fvb1-4-snap-gene-151.26	--	Biosynthesis of amino acids		Cytosolic isocitrate dehydrogenase [NADP]	SEG	0.0509967	0.253423	0.0223273	0.040366	0.0818103	0.252651	0.234693	0.199047	0.494523	0.27473	--
maker-Fvb4-3-snap-gene-98.45	--	Phenylpropanoid biosynthesis		Deacetylvindoline O-acetyltransferase	SEG	0.322371	0.107552	0.180572	0	0.141579	0.116089	0.421994	0.133168	0.208147	0.0556237	--
augustus_masked-Fvb1-1-processed-gene-256.3	--	Plant hormone signal transduction		DELLA protein GAI	SEG	59.2283	36.1762	35.5443	24.7707	16.4399	69.0127	28.3367	31.7334	22.7848	22.3082	--
maker-Fvb7-2-snap-gene-236.70	--	Biosynthesis of amino acids		Delta-1-pyrroline-5-carboxylate synthase	DEG	7.17953	4.33281	9.64046	4.86524	11.466	9.14165	7.45513	6.58653	9.87458	11.9631	--
maker-Fvb6-1-snap-gene-274.68	--	Biosynthesis of amino acids		Delta-1-pyrroline-5-carboxylate synthase	DEG	0.553457	0.451611	0.286742	0.380869	0.232553	1.04137	1.28631	0.916796	0.975779	0.90502	--
snap_masked-Fvb7-1-processed-gene-249.27	--	Biosynthesis of amino acids		Delta-1-pyrroline-5-carboxylate synthase	SEG	0.027414	0	0	0	0	0	0.0291467	0.0202837	0.19313	0	--
maker-Fvb3-1-augustus-gene-186.30	--	Plant-pathogen interaction		Disease resistance protein At4g27190	DEG	0.879637	0.841746	1.06304	0.972926	0.793258	1.21103	1.67476	1.21988	0.92928	0.920954	--
maker-Fvb3-4-augustus-gene-174.37	--	Plant-pathogen interaction		Disease resistance protein At4g27190	DEG	1.54057	1.94577	1.47077	1.10468	1.47119	1.41845	2.14173	1.93274	1.49152	1.26557	--
augustus_masked-Fvb4-2-processed-gene-112.1	--	Plant-pathogen interaction		Disease resistance protein RPM1	SEG	0	0.24624	0.053647	0.0934693	0	0.093225	0.0961057	0.107052	0.0544003	0.176617	--
augustus_masked-Fvb5-2-processed-gene-136.2	--	Plant-pathogen interaction		Disease resistance protein RPM1	DEG	0.0415603	0.0323145	0.0493097	0.0892313	0.0421943	0.222566	0.052568	0.203938	0.244426	0.364602	--
augustus_masked-Fvb5-2-processed-gene-144.3	--	Plant-pathogen interaction		Disease resistance protein RPM1	SEG	0.004612	0.0305535	0.00654467	0.005061	0.006777	0.147425	0.150069	0.1975	0.158781	0.130379	--
maker-Fvb2-2-snap-gene-227.64	--	Plant-pathogen interaction		Disease resistance protein RPM1	SEG	0.15818	0.147609	0.334257	0.292805	0.285966	0.144208	0.0464083	0.193636	0.143445	0.524493	--
maker-Fvb2-3-snap-gene-232.58	--	Plant-pathogen interaction		Disease resistance protein RPM1	DEG	0.514261	0.472946	0.379711	0.342856	0.898508	0.0649257	0.339276	0.32145	0.286003	0.13508	--
maker-Fvb6-4-snap-gene-56.58	--	Plant-pathogen interaction		Disease resistance protein RPM1	DEG	0.604088	0.685054	0.847838	0.592763	0.47274	0.187089	0.103949	0.118729	0.018803	0.01922	--
snap_masked-Fvb3-3-processed-gene-44.29	--	Plant-pathogen interaction		Disease resistance protein RPM1	SEG	0.0995673	0.438242	0.313006	0.354432	0.141466	0.051462	0.0150863	0.0358167	0.0156213	0.317388	--
maker-Fvb5-1-snap-gene-152.41	--	Plant-pathogen interaction		Disease resistance protein RPM1	DEG	0.21726	0.237457	0.244216	0.328951	0.216626	0.852402	0.280086	0.700059	0.740399	0.876315	--
maker-Fvb5-1-snap-gene-191.37	--	Plant-pathogen interaction		Disease resistance protein RPM1	SEG	0.0466673	0.014772	0.255845	0.0251393	0.0381947	0.0111367	0.007686	0.00627533	0.001219	0.250795	--
maker-Fvb6-2-snap-gene-61.47	--	Plant-pathogen interaction		Disease resistance protein RPM1	SEG	0.114931	0.092949	0.154119	0.108297	0.172931	0	0.0208297	0	0	0.00405667	--
maker-Fvb5-4-augustus-gene-59.44	--	Starch and sucrose metabolism		Endoglucanase 12	SEG	0.095447	0	0	0	0.0901633	0.0654403	0.029727	0.181607	0.00257333	0.0242993	--
maker-Fvb7-4-snap-gene-154.35	--	Starch and sucrose metabolism		Endoglucanase 14	SEG	0.187534	0	0.0554583	0	0.010348	0.062768	0	0	0	0	--
maker-Fvb2-4-augustus-gene-76.33	--	Starch and sucrose metabolism		Endoglucanase 24	SEG	0.34124	0.702326	0.413645	0.212949	0.172973	0.245166	0.812594	0.338411	0.1749	0.107174	--
maker-Fvb7-2-snap-gene-302.66	--	Biosynthesis of amino acids		Enolase	DEG	18.2154	24.2003	22.4251	26.4337	19.6171	10.2103	12.8888	10.3977	9.72973	9.60929	--
maker-Fvb3-3-augustus-gene-164.26	--	Biosynthesis of amino acids		Enolase 1	SEG	0.0908263	0.129491	0.111262	0.0164137	0.022496	0.0570263	0.282966	0.0845923	0.0857503	0.0375893	--
maker-Fvb5-3-augustus-gene-208.62	--	Biosynthesis of amino acids		Enolase 1	DEG	2.54933	3.20018	2.44749	3.28142	2.91866	1.37708	1.87321	1.76262	1.37956	1.71115	--
Fragaria_x_ananassa_newGene_997	--	Plant hormone signal transduction		Ethylene receptor	DEG&SEG	8.58249	3.77103	4.13886	5.88983	7.378	5.48394	2.1514	2.46848	1.77244	2.08809	--
Fragaria_x_ananassa_newGene_3361	--	Plant hormone signal transduction		Ethylene receptor	SEG	0	0.412596	0.184226	0	0.114952	0	0.0271607	0.141156	0	0	--
Fragaria_x_ananassa_newGene_2367	--	Plant hormone signal transduction		Ethylene response sensor 1	SEG	0.304524	0.094376	0.139804	0.187831	0.282019	0	0.787609	0.121893	0.1534	0.255431	--
augustus_masked-Fvb2-4-processed-gene-163.9	--	Plant hormone signal transduction		Ethylene-responsive transcription factor 1B	DEG&SEG	0.922483	0.836486	1.16897	5.28268	9.45059	0.594564	1.17878	1.94575	2.12124	5.59478	--
snap_masked-Fvb4-3-processed-gene-296.40	--	Plant hormone signal transduction		Ethylene-responsive transcription factor 1B	SEG	0.639478	1.03636	0.90961	2.34616	4.28656	0.290853	0.828117	0.923066	0.936541	3.7213	--
augustus_masked-Fvb6-3-processed-gene-399.24	--	Plant hormone signal transduction		Ethylene-responsive transcription factor 1B	DEG&SEG	0.779184	0.767783	0.874	3.78889	5.08906	0.526053	0.627907	0.9843	0.407221	2.11053	--
augustus_masked-Fvb6-3-processed-gene-405.8	--	Plant hormone signal transduction		Ethylene-responsive transcription factor 1B	SEG	0.422183	0.107695	0.271652	0.760258	1.56052	0.103026	0.162781	0.300805	0.194341	0.375831	--
maker-Fvb3-1-augustus-gene-312.39	--	Starch and sucrose metabolism		Exopolygalacturonase	SEG	0.204913	0.215819	0.0457653	0.10456	0.0500047	0	0.037186	0	0.0176467	0	--
maker-Fvb6-1-augustus-gene-69.56	--	Starch and sucrose metabolism		Exopolygalacturonase (Fragment)	SEG	0.690579	0.356113	0.340234	0.0151963	0.037495	0.266073	1.5203	0.395542	0.0940827	0	--
maker-Fvb6-2-augustus-gene-340.66	--	Starch and sucrose metabolism		Exopolygalacturonase (Fragment)	SEG	1.02597	0.691393	0.324352	0.135484	0	0.178741	0.72596	0.262689	0.0848263	0.006099	--
maker-Fvb6-3-augustus-gene-63.54	--	Starch and sucrose metabolism		Exopolygalacturonase (Fragment)	SEG	0.734014	0.69042	0.313375	0.129606	0.0489087	0.387242	1.76829	0.626942	0.0855113	0.0259283	--
maker-Fvb6-4-augustus-gene-304.50	--	Starch and sucrose metabolism		Exopolygalacturonase (Fragment)	SEG	3.0392	2.07219	0.932375	0.276318	0.19334	0.979609	4.00478	1.1377	0.204704	0.0516577	--
maker-Fvb6-1-snap-gene-70.69	--	Starch and sucrose metabolism		Exopolygalacturonase clone GBGA483	SEG	0.503415	0.628529	0.136232	0.0212637	0.024962	0.171227	0.0628737	0	0.0161433	0	--
augustus_masked-Fvb2-2-processed-gene-4.11	--	Plant hormone signal transduction		F-box protein GID2	SEG	0	0	0	0.149108	0	0	0	0	0	0	--
maker-Fvb5-1-snap-gene-265.53	--	Phenylpropanoid biosynthesis		Flavonoid 3&apos;,5&apos;-methyltransferase	DEG&SEG	0.261728	0.42703	0.624821	1.41569	3.37137	0.259248	0.294572	0.282393	0.182625	0.863229	--
maker-Fvb5-2-augustus-gene-214.26	--	Phenylpropanoid biosynthesis		Flavonoid 3&apos;,5&apos;-methyltransferase	SEG	0.06294	0.091854	0.17858	0.184451	0.55137	0	0.0411687	0.0527123	0	0.009698	--
maker-Fvb5-3-snap-gene-41.39	--	Phenylpropanoid biosynthesis		Flavonoid 3&apos;,5&apos;-methyltransferase	DEG&SEG	0.234317	0.607044	0.950188	1.63744	4.14817	0.392015	0.39295	0.362725	0.219624	0.766309	--
maker-Fvb4-3-augustus-gene-102.43	--	Phenylpropanoid biosynthesis		Flavonoid 3&apos;,5&apos;-methyltransferase	SEG	0.359243	0.604272	0.672809	0.606894	0.198608	0.273898	0.13483	0.078756	0.035601	0.0430463	--
maker-Fvb3-2-snap-gene-61.57	--	Plant hormone signal transduction		Gibberellin receptor GID1B	SEG	0.682171	0.313511	0.225814	0.301863	0.308221	1.30603	0.485784	0.437981	0.356123	0.520865	--
maker-Fvb3-3-snap-gene-45.59	--	Plant hormone signal transduction		Gibberellin receptor GID1B	SEG	0.777804	0.477183	0.439992	0.753778	0.879774	1.14469	0.201456	0.268841	0.415796	0.373918	--
maker-Fvb6-3-augustus-gene-386.34	--	Plant hormone signal transduction		Gibberellin receptor GID1C	SEG	9.05185	17.9542	6.7	7.98195	6.40774	6.00138	13.2756	5.7223	5.95079	6.16004	--
maker-Fvb4-1-augustus-gene-187.56	--	Starch and sucrose metabolism		Glucan endo-1,3-beta-glucosidase 3	SEG	0.198663	0.536072	0.220639	0.248522	0.203519	0.685589	0.887262	0.906202	0.473358	0.452516	--
maker-Fvb6-1-augustus-gene-163.56	--	Starch and sucrose metabolism		Glucan endo-1,3-beta-glucosidase 4	DEG	2.23265	1.982	2.48595	1.30476	0.585986	3.00706	2.90871	3.51057	2.37846	1.86757	--
maker-Fvb2-3-augustus-gene-21.42	--	Starch and sucrose metabolism		Glucan endo-1,3-beta-glucosidase 5	DEG	2.15943	1.99919	1.80805	1.56864	2.00488	1.91324	1.83422	1.2335	1.46526	0.92755	--
maker-Fvb2-3-snap-gene-21.46	--	Starch and sucrose metabolism		Glucan endo-1,3-beta-glucosidase 5	DEG	0.528278	0.696911	0.78024	0.804255	0.339037	0.428125	0.842091	0.569437	0.409386	0.402833	--
maker-Fvb3-4-augustus-gene-143.22	--	Starch and sucrose metabolism		Glucan endo-1,3-beta-glucosidase 6	DEG	6.32512	8.24779	10.2068	6.74421	7.86807	3.26456	5.64485	3.54766	3.61562	4.31355	--
maker-Fvb4-4-augustus-gene-125.26	--	Starch and sucrose metabolism		Glucose-1-phosphate adenylyltransferase large subunit 1	DEG	1.11272	0.954322	1.13178	1.32896	0.355278	1.26387	2.1793	2.15064	1.24153	1.14504	--
maker-Fvb6-2-augustus-gene-349.51	--	Starch and sucrose metabolism		Glucose-1-phosphate adenylyltransferase small subunit	DEG	9.22276	10.0842	8.90807	7.83779	4.47182	4.57604	5.1637	4.26644	3.0586	3.49036	--
maker-Fvb6-4-augustus-gene-296.52	--	Starch and sucrose metabolism		Glucose-1-phosphate adenylyltransferase small subunit	DEG	12.437	13.1635	9.64653	11.0552	6.09548	6.17499	5.58952	5.96761	4.0521	3.03247	--
maker-Fvb6-3-augustus-gene-73.34	--	Starch and sucrose metabolism		Glucose-1-phosphate adenylyltransferase small subunit	DEG	12.1813	16.2341	12.1646	12.9103	5.83676	10.1576	11.841	9.29342	5.87731	5.98445	--
maker-Fvb7-2-augustus-gene-322.88	--	Biosynthesis of amino acids		Glutamate synthase [NADH], amyloplastic	DEG	0.439118	0.486782	0.299019	0.80874	0.176325	0.0820383	0.27442	0.412877	0.161178	0.300127	--
maker-Fvb4-4-augustus-gene-60.48	--	Biosynthesis of amino acids		Glutamate--glyoxylate aminotransferase 2	DEG	26.9104	22.7376	38.9835	41.0668	35.5426	46.2189	40.2149	79.3895	65.6691	55.9554	--
maker-Fvb5-4-augustus-gene-80.43	--	Biosynthesis of amino acids		Glutamine synthetase nodule isozyme	DEG	15.995	22.4833	13.6489	14.2384	8.46424	10.0383	8.62549	7.09761	6.40047	4.73425	--
maker-Fvb4-2-augustus-gene-3.45	--	Biosynthesis of amino acids		Glutamine synthetase nodule isozyme	SEG	0	0.096056	0	0	0.0323577	0	0.154614	0	0.0844337	0.035976	--
maker-Fvb4-3-augustus-gene-2.49	--	Biosynthesis of amino acids		Glutamine synthetase nodule isozyme	SEG	0	0.015377	0	0	0	0.033022	0.148344	0	0.0251727	0	--
maker-Fvb6-2-augustus-gene-64.15	--	Plant-pathogen interaction		Glycerol kinase	SEG	0.077782	0.0447325	0.10871	0.0785037	0.0760857	0.203108	0.221675	0.464922	0.221648	0.192261	--
maker-Fvb6-2-augustus-gene-64.16	--	Plant-pathogen interaction		Glycerol kinase	DEG	4.36971	3.19189	4.39723	5.26588	6.61188	6.34321	7.90132	8.96354	7.44306	8.11067	--
augustus_masked-Fvb2-4-processed-gene-94.6	--	Plant-pathogen interaction		Heat shock protein 90-1	SEG	0.233255	0.043517	0.0700203	0.046945	0.109148	0.0194003	0.0409103	0.0647863	0.104503	0.162982	--
maker-Fvb7-1-augustus-gene-291.60	--	Plant-pathogen interaction		Heat shock protein 90-1	SEG	4.26167	1.05753	1.94179	2.49827	2.26063	4.07009	0.837841	1.56939	1.64267	1.8857	--
maker-Fvb7-2-snap-gene-315.78	--	Plant-pathogen interaction		Heat shock protein 90-1	SEG	4.27559	0.844167	1.19262	1.94099	1.69787	2.18373	0.464513	1.14314	0.78609	1.36161	--
maker-Fvb2-2-augustus-gene-88.25	--	Plant-pathogen interaction		Heat shock protein 90-5	DEG	4.18332	3.09664	5.08856	5.81753	5.40005	7.11221	6.9806	7.01606	9.07778	8.93773	--
Fragaria_x_ananassa_newGene_7045	--	Starch and sucrose metabolism		Hexokinase-8	SEG	0.066544	0.0319455	0.024596	0.0305773	0	0.324793	0.441555	1.04959	0.870638	0.381067	--
maker-Fvb6-4-augustus-gene-64.17	--	Biosynthesis of amino acids		Histidine biosynthesis bifunctional protein hisIE	SEG	1.17066	1.19757	1.42009	1.54411	1.50032	0.012523	0.139807	0.045834	0.00552333	0.00630667	--
snap_masked-Fvb3-1-processed-gene-301.25	--	Plant hormone signal transduction		Histidine kinase 2	SEG	0.0878043	0.219463	0.099722	0.074144	0.0668073	0	0.192691	0.100849	0	0	--
snap_masked-Fvb3-1-processed-gene-301.26	--	Plant hormone signal transduction		Histidine kinase 2	DEG&SEG	0.092232	0.187283	0.177919	0.216273	0.203757	0.875923	1.80515	0.894461	0.862926	0.83818	--
maker-Fvb6-2-augustus-gene-242.29	--	Plant hormone signal transduction		Histidine-containing phosphotransfer protein 1	DEG	21.6376	37.6998	29.2969	32.6718	27.8116	12.4475	24.5908	15.7212	14.7171	17.785	--
snap_masked-Fvb4-4-processed-gene-171.15	--	Biosynthesis of amino acids		Homoserine kinase	SEG	0	0	0	0	0	0.113416	0	0	0	0	--
maker-Fvb6-3-augustus-gene-49.59	--	Plant hormone signal transduction		Indole-3-acetic acid-amido synthetase GH3.10	SEG	0.131698	0.383578	0.178668	0.13201	0.0528833	0.74804	0.738475	0.935239	0.740021	0.502343	--
maker-Fvb4-2-augustus-gene-79.56	--	Plant hormone signal transduction		Indole-3-acetic acid-amido synthetase GH3.17	DEG	3.19977	2.01443	2.33534	3.58424	2.13317	2.12224	1.08128	1.1547	1.29382	1.27782	--
maker-Fvb4-3-augustus-gene-111.46	--	Plant hormone signal transduction		Indole-3-acetic acid-amido synthetase GH3.17	SEG	4.52487	3.49292	3.51093	3.50166	2.35708	5.14175	1.91914	2.34883	2.19883	1.88901	--
maker-Fvb4-4-augustus-gene-79.37	--	Plant hormone signal transduction		Indole-3-acetic acid-amido synthetase GH3.17	SEG	5.23195	3.28762	4.16718	4.10802	2.24194	6.35577	2.22584	2.57299	2.46208	1.70554	--
maker-Fvb2-2-snap-gene-219.66	--	Plant hormone signal transduction		Indole-3-acetic acid-induced protein ARG7	SEG	0.061564	0.0735815	0.144991	0.308504	0.143882	0.0840963	0.207322	0.245545	0.242401	0.375136	--
maker-Fvb5-1-snap-gene-145.33	--	Plant hormone signal transduction		Indole-3-acetic acid-induced protein ARG7	SEG	0.287664	0.212749	0.159427	0.134904	0.170356	1.12552	0.389888	0.376594	0.246597	0.200534	--
maker-Fvb5-1-snap-gene-146.37	--	Plant hormone signal transduction		Indole-3-acetic acid-induced protein ARG7	SEG	0.327821	0.452395	0.285307	0.172578	0.150442	1.92753	0.659174	0.660738	0.208197	0.139038	--
augustus_masked-Fvb5-1-processed-gene-197.6	--	Plant hormone signal transduction		Indole-3-acetic acid-induced protein ARG7	SEG	0.361129	0.190165	0.169564	0.525833	0.16562	0.193474	0	0.0832143	0	0.00836667	--
augustus_masked-Fvb2-1-processed-gene-59.7	--	Plant hormone signal transduction		Indole-3-acetic acid-induced protein ARG7	SEG	0.650493	0.361876	0.409761	0.162074	0.0212027	5.97668	1.71386	0.909751	0.911374	0.064944	--
augustus_masked-Fvb2-2-processed-gene-154.12	--	Plant hormone signal transduction		Indole-3-acetic acid-induced protein ARG7	SEG	3.70716	2.18868	2.26859	1.31693	0.850484	9.17475	2.18203	4.55888	2.06185	0.761263	--
augustus_masked-Fvb2-2-processed-gene-154.14	--	Plant hormone signal transduction		Indole-3-acetic acid-induced protein ARG7	SEG	0.351141	0.0725055	0.420223	0	0.119287	3.4707	0.289398	0.486851	0.601334	0.037032	--
augustus_masked-Fvb2-2-processed-gene-154.6	--	Plant hormone signal transduction		Indole-3-acetic acid-induced protein ARG7	SEG	2.47632	1.81061	1.28797	0.584518	0.441753	2.83152	0.357642	0.769765	0.749589	0.121041	--
augustus_masked-Fvb5-1-processed-gene-197.7	--	Plant hormone signal transduction		Indole-3-acetic acid-induced protein ARG7	SEG	0.118879	0.075409	0.446262	0.0603337	0.166487	0.115173	0.00961967	0.112262	0.0262937	0.00909233	--
augustus_masked-Fvb5-3-processed-gene-142.0	--	Plant hormone signal transduction		Indole-3-acetic acid-induced protein ARG7	SEG	0.028999	0	0	0	0.0309857	0	0.134857	0.0295373	0.0262937	0	--
Fragaria_x_ananassa_newGene_1800	--	Plant hormone signal transduction		Indole-3-acetic acid-induced protein ARG7	SEG	0.663599	0.385598	0.22602	0.0869587	0.0188827	3.76986	1.038	1.05471	0.614028	0.082878	--
maker-Fvb2-3-snap-gene-156.42	--	Plant hormone signal transduction		Indole-3-acetic acid-induced protein ARG7	SEG	0.021323	0	0	0	0	0.224077	0	0.0989393	0	0.01129	--
maker-Fvb2-4-snap-gene-79.49	--	Plant hormone signal transduction		Indole-3-acetic acid-induced protein ARG7	SEG	0.271039	0.0942985	0.125134	0.039914	0.0902253	0.407895	0.154669	0.286099	0.0166527	0.00788367	--
maker-Fvb3-4-snap-gene-228.86	--	Plant hormone signal transduction		Indole-3-acetic acid-induced protein ARG7	SEG	0.481962	0.335154	0	0.252121	0.00172467	1.47936	0.276422	0.279156	0.227351	0.228449	--
maker-Fvb5-1-snap-gene-147.41	--	Plant hormone signal transduction		Indole-3-acetic acid-induced protein ARG7	SEG	0	0	0.174971	0	0	0	0	0	0	0.0529233	--
maker-Fvb5-1-snap-gene-147.42	--	Plant hormone signal transduction		Indole-3-acetic acid-induced protein ARG7	SEG	0	0.126309	0.0496893	0.115078	0	0.544051	0.069058	0.0787733	0.052773	0.0827087	--
maker-Fvb5-2-augustus-gene-136.35	--	Plant hormone signal transduction		Indole-3-acetic acid-induced protein ARG7	SEG	1.7155	0.63906	0.802905	0.673988	0.27327	2.41083	1.09803	1.0667	0.478865	0.092499	--
maker-Fvb5-3-snap-gene-142.26	--	Plant hormone signal transduction		Indole-3-acetic acid-induced protein ARG7	SEG	0.222287	0.136378	0.189799	0.215617	0.096375	0.575536	0.255342	0.236642	0.141431	0.165415	--
maker-Fvb5-4-snap-gene-120.41	--	Plant hormone signal transduction		Indole-3-acetic acid-induced protein ARG7	SEG	0.0610073	0	0.0914603	0.067815	0.074376	1.16661	0.266449	0.420145	0.099053	0.058973	--
snap_masked-Fvb2-3-processed-gene-156.20	--	Plant hormone signal transduction		Indole-3-acetic acid-induced protein ARG7	SEG	0.0640637	0	0.0318733	0.0867493	0.0261427	0.121697	0	0.054584	0	0.0121023	--
maker-Fvb3-4-snap-gene-228.87	--	Plant hormone signal transduction		Indole-3-acetic acid-induced protein ARG7	SEG	0.720592	0.481899	0.559592	0.305982	0.342041	0.843662	0.37073	0.380829	0.340122	0.201803	--
maker-Fvb3-4-snap-gene-228.92	--	Plant hormone signal transduction		Indole-3-acetic acid-induced protein ARG7	SEG	0.378199	0.235645	0.288075	0.158381	0.207895	0.612923	0.194241	0.230857	0.190745	0.143258	--
maker-Fvb5-1-augustus-gene-198.34	--	Plant hormone signal transduction		Indole-3-acetic acid-induced protein ARG7	SEG	0.223341	0.192729	0.304141	0.131598	0.0826947	0	0	0	0	0.0122317	--
maker-Fvb5-1-snap-gene-147.38	--	Plant hormone signal transduction		Indole-3-acetic acid-induced protein ARG7	SEG	0.0618193	0	0.0251413	0.029808	0	0.244826	0.0490053	0.119214	0.063447	0	--
maker-Fvb5-1-snap-gene-197.61	--	Plant hormone signal transduction		Indole-3-acetic acid-induced protein ARG7	SEG	0.184519	0.149097	0.150128	0.119896	0.023195	0.583904	0.20108	0.181141	0.205776	0.0915597	--
maker-Fvb5-1-snap-gene-198.49	--	Plant hormone signal transduction		Indole-3-acetic acid-induced protein ARG7	SEG	0.843646	0.413436	0.270162	0.312688	0.169003	1.27177	0.442303	0.424805	0.296804	0.227902	--
maker-Fvb5-2-snap-gene-136.46	--	Plant hormone signal transduction		Indole-3-acetic acid-induced protein ARG7	SEG	1.35728	0.25015	0.587234	0.482736	0.24071	3.8454	1.17937	0.885894	0.64941	0.266873	--
maker-Fvb5-3-snap-gene-141.43	--	Plant hormone signal transduction		Indole-3-acetic acid-induced protein ARG7	SEG	0.730385	0.458526	0.371964	0	0.0452267	0.727829	0.190956	0.341811	0	0	--
snap_masked-Fvb5-2-processed-gene-136.30	--	Plant hormone signal transduction		Indole-3-acetic acid-induced protein ARG7	SEG	1.21033	0.105809	1.11393	0.700806	0.121484	3.42821	0.236357	0.949586	0.310009	0.462797	--
maker-Fvb2-3-snap-gene-156.43	--	Plant hormone signal transduction		Indole-3-acetic acid-induced protein ARG7	SEG	0.0266383	0	0.141332	0.0286453	0.0142293	0.0152393	0.001376	0.070616	0.037863	0.05342	--
maker-Fvb5-1-snap-gene-197.58	--	Plant hormone signal transduction		Indole-3-acetic acid-induced protein ARG7	SEG	0.373727	0.404068	0.850253	0.235047	0.217447	0.0901067	0.014833	0.18592	0.133931	0.031532	--
maker-Fvb6-1-snap-gene-298.67	--	Biosynthesis of amino acids		Indole-3-glycerol phosphate lyase	SEG	0.93657	0	0	0	0	1.81815	0	0	0.025002	0.0274407	--
maker-Fvb6-3-snap-gene-352.60	--	Biosynthesis of amino acids		Indole-3-glycerol phosphate lyase	SEG	0.0414107	0	0	0	0	0.122972	0	0	0	0	--
augustus_masked-Fvb7-2-processed-gene-126.4	--	Plant hormone signal transduction		Jasmonic acid-amido synthetase JAR1	DEG	14.8889	7.46775	8.75686	6.1758	5.07381	25.7914	14.1435	17.5925	18.8665	16.239	--
maker-Fvb2-1-snap-gene-201.50	--	Phenylpropanoid biosynthesis		Lignin-forming anionic peroxidase	DEG&SEG	0	0.0317155	0.106723	0.285283	3.61315	0	0	0	0.136409	0.188183	--
maker-Fvb4-1-augustus-gene-198.50	--	Phenylpropanoid biosynthesis		Lignin-forming anionic peroxidase	DEG&SEG	0.0139343	0.126329	0.634748	1.13624	1.68188	0	0.0492737	0.0986327	0.141739	0.312386	--
maker-Fvb4-3-augustus-gene-6.39	--	Phenylpropanoid biosynthesis		Lignin-forming anionic peroxidase	DEG	0.0268297	0.305531	1.32294	2.09904	2.53041	0.059947	0.25465	0.264475	1.10821	0.651351	--
augustus_masked-Fvb4-4-processed-gene-210.0	--	Plant-pathogen interaction		LRR receptor-like serine/threonine-protein kinase EFR	SEG	7.17728	1.70555	2.82918	1.04321	0.700507	7.49598	1.04874	2.08199	1.33734	1.48112	--
Fragaria_x_ananassa_newGene_1637	--	Plant-pathogen interaction		Mitogen-activated protein kinase kinase kinase 1	DEG	0.202714	0.327808	0.306121	0.0916363	0.471128	0.0408777	0.299011	0.895751	0.830825	1.03469	--
Fragaria_x_ananassa_newGene_2423	--	Plant-pathogen interaction		Mitogen-activated protein kinase kinase kinase 1	SEG	0.01906	0.116973	0.133234	0.134936	0.358849	0.0995267	0.285362	0.127877	0.424011	0.704874	--
snap_masked-Fvb3-2-processed-gene-303.34	--	Plant-pathogen interaction		Mitogen-activated protein kinase kinase kinase 1	SEG	2.69102	1.14506	1.2816	1.18201	1.17939	1.82781	1.04115	1.33067	1.24972	1.31739	--
Fragaria_x_ananassa_newGene_1990	--	Plant-pathogen interaction		Mitogen-activated protein kinase kinase kinase 1	DEG&SEG	0.2711	0.417449	0.382849	1.3899	1.96132	0.213778	0.192238	0.250915	0.381834	0.808132	--
maker-Fvb7-1-augustus-gene-260.29	--	Biosynthesis of amino acids		N-(5&apos;-phosphoribosyl)anthranilate isomerase 1	SEG	0.838766	1.34945	0.998864	0.759442	0.83413	0.229113	0.715651	0.163505	0.299239	0.328715	--
maker-Fvb2-1-snap-gene-11.53	--	Plant-pathogen interaction		Pathogenesis-related leaf protein 6	DEG	5.33705	4.64279	3.40746	7.69969	12.5512	17.5369	10.9748	9.68703	9.03441	14.0111	--
snap_masked-Fvb2-3-processed-gene-219.33	--	Plant-pathogen interaction		Pathogenesis-related protein 1	SEG	0.273195	0.347155	0.535753	0.515222	1.22429	4.27286	1.10567	1.82951	2.23579	2.7389	--
augustus_masked-Fvb2-3-processed-gene-219.11	--	Plant-pathogen interaction		Pathogenesis-related protein 1	DEG	100.531	102.357	73.344	68.205	40.3527	47.9949	49.1603	59.0354	60.0122	47.8065	--
augustus_masked-Fvb3-1-processed-gene-267.5	--	Plant-pathogen interaction		Pathogenesis-related protein 1	SEG	0.0428063	0.0880135	0.0689683	0	0	0.132885	0.057193	0	0.0303837	0.024279	--
augustus_masked-Fvb3-4-processed-gene-240.4	--	Plant-pathogen interaction		Pathogenesis-related protein 1	SEG	2.85127	2.01069	0.793292	0.440876	0	0.944933	3.47033	1.12594	0.041425	0	--
augustus_masked-Fvb2-2-processed-gene-184.1	--	Plant-pathogen interaction		Pathogenesis-related protein 1A	SEG	0.269848	0.677288	0.129215	0.288242	0.656846	0.119191	0.411729	0.181741	0.0446207	0	--
augustus_masked-Fvb6-4-processed-gene-267.9	--	Starch and sucrose metabolism		Pectinesterase	SEG	0.301384	0.248389	0.451183	2.13025	1.06792	0.236311	0.215645	0.183424	0.155147	1.03001	--
snap_masked-Fvb6-1-processed-gene-111.26	--	Starch and sucrose metabolism		Pectinesterase 1	DEG	6.22758	5.35607	4.70237	4.14503	2.31759	5.53976	7.77534	6.41801	4.71904	5.98051	--
maker-Fvb7-3-augustus-gene-42.48	--	Starch and sucrose metabolism		Pectinesterase 2	DEG	0.020403	0.126425	0.553992	0.755585	0.987916	0.00119733	0.133255	0.341789	0.160756	0.286273	--
augustus_masked-Fvb1-2-processed-gene-11.0	--	Starch and sucrose metabolism		Pectinesterase 31	SEG	0	0.006783	0.00167867	0.034961	0	0.063868	0.0818697	0.268181	0.127355	0.0818473	--
augustus_masked-Fvb1-2-processed-gene-23.6	--	Starch and sucrose metabolism		Pectinesterase 31	SEG	0.0699533	0	0.0217317	0	0	0.050104	0.0446303	0.104831	0.0511123	0	--
maker-Fvb3-2-augustus-gene-199.61	--	Starch and sucrose metabolism		Pectinesterase QRT1	SEG	0	0	0.0373953	0	0.0171173	0.131477	0.0767413	0.141197	0.0918977	0.009064	--
maker-Fvb1-1-augustus-gene-230.34	--	Starch and sucrose metabolism		Pectinesterase/pectinesterase inhibitor PPE8B	DEG	3.72168	3.9925	4.3417	3.61511	1.15398	5.83978	4.2197	5.0808	4.09908	2.7388	--
maker-Fvb1-4-augustus-gene-43.68	--	Starch and sucrose metabolism		Pectinesterase/pectinesterase inhibitor PPE8B	DEG	28.8596	31.0528	34.5639	35.2147	19.0211	14.4711	11.8962	12.628	11.2952	8.93487	--
maker-Fvb6-1-snap-gene-243.55	--	Starch and sucrose metabolism		Pectinesterase/pectinesterase inhibitor PPE8B	SEG	0	0	0.013416	0	0	0.117208	0	0	0	0	--
augustus_masked-Fvb1-4-processed-gene-41.14	--	Starch and sucrose metabolism		Pectinesterase/pectinesterase inhibitor U1	SEG	0.151911	0	0.0101213	0.0190047	0.012514	0.100474	0.082721	0	0.061933	0.0329137	--
maker-Fvb6-3-augustus-gene-104.46	--	Starch and sucrose metabolism		Pectinesterase/pectinesterase inhibitor U1	DEG	12.8992	12.9246	10.9253	5.83036	2.67019	13.6388	20.2514	13.4164	7.92635	5.91236	--
maker-Fvb2-2-snap-gene-185.41	--	Phenylpropanoid biosynthesis		Peroxidase 10	SEG	0.0327797	0.188919	0.0520247	0.112152	0.240877	0.0771587	0.332927	0.0433493	0.0509207	0.114309	--
augustus_masked-Fvb7-1-processed-gene-276.11	--	Phenylpropanoid biosynthesis		Peroxidase 10	SEG	0.03036	0.325478	0.0776907	0.0357193	0.190139	0.164759	0.681274	0.137171	0.193556	0.333664	--
maker-Fvb1-1-snap-gene-199.70	--	Phenylpropanoid biosynthesis		Peroxidase 10	SEG	0	0.137887	0.0179517	0	0.0274683	0.884246	1.93044	0.672223	0.392853	0.205158	--
maker-Fvb1-3-snap-gene-87.40	--	Phenylpropanoid biosynthesis		Peroxidase 10	SEG	0.0187303	0	0.008451	0	0.019921	0.0173567	0.114229	0.047795	0.0196427	0.0277677	--
maker-Fvb4-2-augustus-gene-63.42	--	Phenylpropanoid biosynthesis		Peroxidase 15	SEG	0	0	0	0	0.097183	0	0.202674	0.220772	0.0384043	0	--
maker-Fvb2-3-augustus-gene-46.63	--	Phenylpropanoid biosynthesis		Peroxidase 16	DEG	4.40412	5.1497	3.56244	3.15729	1.22426	2.70473	3.15678	2.35687	1.40115	1.34746	--
maker-Fvb1-2-augustus-gene-146.25	--	Phenylpropanoid biosynthesis		Peroxidase 17	SEG	0.0696887	0.042363	0.0174967	0.0708683	0.245124	0.0105113	0.0326197	0.098866	0.04362	0.208884	--
maker-Fvb6-1-augustus-gene-258.33	--	Phenylpropanoid biosynthesis		Peroxidase 21	DEG	0.523267	1.17961	2.04775	3.30294	4.01842	0.032219	0.951258	0.629993	1.00453	1.98148	--
maker-Fvb6-3-augustus-gene-321.38	--	Phenylpropanoid biosynthesis		Peroxidase 21	SEG	0.01353	0.250994	0.224357	0.515681	1.03016	0.0143463	0.650204	0.44733	0.591535	1.58851	--
maker-Fvb4-3-snap-gene-76.46	--	Phenylpropanoid biosynthesis		Peroxidase 24	SEG	0.219061	0.153564	0.0198757	0.0809177	0.048886	0.0568313	0.212742	0.052247	0.0172473	0.00949533	--
maker-Fvb4-4-snap-gene-115.49	--	Phenylpropanoid biosynthesis		Peroxidase 24	SEG	0	0.061773	0.0272147	0	0.0714543	0	0.0117847	0.0123623	0.0292923	0.110814	--
maker-Fvb6-1-augustus-gene-106.60	--	Phenylpropanoid biosynthesis		Peroxidase 27	SEG	0.122588	0.240446	0.199833	0.224271	0.530338	0.0708777	0.0138677	0	0.0189923	0.00400467	--
augustus_masked-Fvb6-1-processed-gene-60.13	--	Phenylpropanoid biosynthesis		Peroxidase 3	DEG	2.69327	3.34781	1.83126	2.16181	0.837834	1.46091	1.27268	0.664325	0.719935	0.291434	--
maker-Fvb6-2-snap-gene-330.55	--	Phenylpropanoid biosynthesis		Peroxidase 3	SEG	0.180778	0.197997	0.327918	0.20444	0.0713133	0.833818	0.291454	0.18639	0.121625	0.0394963	--
augustus_masked-Fvb5-4-processed-gene-121.6	--	Phenylpropanoid biosynthesis		Peroxidase 31	SEG	0.033221	0.115454	0.035432	0.0543667	0	0.0365423	0.247396	0.141103	0.006518	0	--
snap_masked-Fvb7-4-processed-gene-61.37	--	Phenylpropanoid biosynthesis		Peroxidase 31	SEG	0.694673	0.611171	1.05496	0.627747	0.297065	2.49876	0.977651	1.01836	0.51417	1.24322	--
augustus_masked-Fvb7-3-processed-gene-55.14	--	Phenylpropanoid biosynthesis		Peroxidase 4	DEG	6.61393	6.36561	3.06794	1.91921	0.385081	2.79297	2.00782	0.988348	0.90803	0.377401	--
maker-Fvb7-1-snap-gene-265.68	--	Phenylpropanoid biosynthesis		Peroxidase 4	SEG	0	0	0.183361	0	0.0210717	1.68231	1.23139	0.425661	0	0.010126	--
maker-Fvb7-4-augustus-gene-41.52	--	Phenylpropanoid biosynthesis		Peroxidase 4	DEG	1.79742	1.91627	1.0276	1.34055	0.530423	0.673511	0.680336	0.264777	0.270585	0.0859347	--
maker-Fvb6-3-augustus-gene-203.29	--	Phenylpropanoid biosynthesis		Peroxidase 4	SEG	0	0	0.056089	0	0	0	0.242613	0.021976	0	0	--
maker-Fvb4-3-augustus-gene-124.26	--	Phenylpropanoid biosynthesis		Peroxidase 40	DEG	6.10502	6.97783	5.44489	4.8293	2.63323	3.8835	2.45786	2.53914	2.29011	1.55353	--
augustus_masked-Fvb4-4-processed-gene-13.10	--	Phenylpropanoid biosynthesis		Peroxidase 41	SEG	0.0517077	0.0816625	0	0	0	0	0.148197	0.038019	0	0	--
augustus_masked-Fvb5-3-processed-gene-188.4	--	Phenylpropanoid biosynthesis		Peroxidase 41	DEG	3.15075	2.58403	1.95295	1.80562	0.861639	1.71034	1.07647	0.717023	0.382645	0.0392807	--
maker-Fvb3-4-augustus-gene-219.23	--	Phenylpropanoid biosynthesis		Peroxidase 42	SEG	0.141142	0.221676	0.138305	0.0410667	0.122797	0	0	0.0108733	0.005653	0.0339217	--
augustus_masked-Fvb4-3-processed-gene-264.4	--	Phenylpropanoid biosynthesis		Peroxidase 43	DEG	1.76252	1.30233	1.36201	2.1191	1.60675	2.44986	2.06689	3.37886	4.24974	4.6868	--
maker-Fvb4-3-augustus-gene-262.20	--	Phenylpropanoid biosynthesis		Peroxidase 45	DEG	6.80244	7.70071	7.34377	7.08656	2.27437	4.73716	3.83739	4.16998	2.92945	2.08272	--
snap_masked-Fvb3-4-processed-gene-183.17	--	Phenylpropanoid biosynthesis		Peroxidase 47	DEG	2.91981	1.91169	3.59432	2.18498	2.23046	4.5889	7.28876	10.0102	8.01059	7.85928	--
maker-Fvb4-1-snap-gene-135.88	--	Phenylpropanoid biosynthesis		Peroxidase 5	SEG	0.145233	0.0671995	0.0309677	0.0432033	0.120064	0.00874933	0.0955117	0.0268627	0.00973367	0	--
maker-Fvb4-2-augustus-gene-63.43	--	Phenylpropanoid biosynthesis		Peroxidase 5	SEG	0.800081	0.739521	0.216599	0.258969	0.236595	0.188861	1.16178	0.579146	0.203837	0.124192	--
maker-Fvb4-3-snap-gene-192.50	--	Phenylpropanoid biosynthesis		Peroxidase 5	SEG	9.45228	19.3897	7.3578	8.06861	6.92794	6.14661	8.91321	9.60681	6.86136	9.62709	--
maker-Fvb1-2-augustus-gene-111.34	--	Phenylpropanoid biosynthesis		Peroxidase 51	DEG	10.2828	4.62714	5.17054	6.87889	16.8016	12.6166	12.6128	18.1863	16.9938	24.0786	--
augustus_masked-Fvb6-2-processed-gene-278.13	--	Phenylpropanoid biosynthesis		Peroxidase 55	DEG	10.0279	11.9724	10.6826	9.32038	3.85506	5.30317	4.47541	4.86656	3.92834	1.55925	--
maker-Fvb4-2-augustus-gene-7.39	--	Phenylpropanoid biosynthesis		Peroxidase 55	DEG	2.28685	1.89298	1.96998	2.38012	1.9496	4.33435	5.9953	6.63709	6.69105	4.84285	--
maker-Fvb6-1-snap-gene-10.85	--	Phenylpropanoid biosynthesis		Peroxidase 55	DEG	7.84442	8.89517	9.33806	9.7891	5.60131	6.32538	4.98846	5.59724	5.2324	2.67131	--
maker-Fvb4-4-snap-gene-13.54	--	Phenylpropanoid biosynthesis		Peroxidase 6	SEG	0.172181	0	0	0	0	0	0	0	0	0	--
maker-Fvb7-4-snap-gene-27.42	--	Phenylpropanoid biosynthesis		Peroxidase 66	SEG	0.323256	0.218919	0.212025	0.141746	0.145174	0.208558	0.431053	0.0886937	0.177302	0.113731	--
maker-Fvb1-3-augustus-gene-69.64	--	Phenylpropanoid biosynthesis		Peroxidase 72	SEG	0.809795	0.346655	0.332627	0.274296	0.209724	0.64395	0.42172	0.253498	0.271368	0.293842	--
maker-Fvb1-4-augustus-gene-89.47	--	Phenylpropanoid biosynthesis		Peroxidase 73	DEG	1.95508	0.87074	0.81813	0.77072	2.0186	1.45897	0.646049	0.599011	0.457687	0.836459	--
maker-Fvb3-4-snap-gene-12.62	--	Phenylpropanoid biosynthesis		Peroxidase N	SEG	0.0140593	0.0819365	0.188571	0.467486	2.1253	0.179921	0.312216	0.224765	0.521537	0.68349	--
augustus_masked-Fvb5-2-processed-gene-129.7	--	Phenylpropanoid biosynthesis		Peroxidase N1	SEG	0.652878	0.018653	0.01361	0.0199023	0.07346	1.33662	0	0.0383317	0.0396573	0.0328273	--
augustus_masked-Fvb5-3-processed-gene-150.3	--	Phenylpropanoid biosynthesis		Peroxidase N1	SEG	1.4202	0	0.132936	0.211282	0.118553	2.95027	0	0.114159	0.295629	0.158662	--
maker-Fvb5-2-augustus-gene-149.31	--	Phenylpropanoid biosynthesis		Peroxidase N1	SEG	0.070755	0	0.158213	0	0.0449377	0.318063	0	0.015761	0	0.0318833	--
maker-Fvb5-3-augustus-gene-130.26	--	Phenylpropanoid biosynthesis		Peroxidase N1	SEG	0.10037	0.025821	0	0.023641	0.0244547	0.730636	0.0130073	0.0800177	0.020104	0.022574	--
maker-Fvb5-3-augustus-gene-150.16	--	Phenylpropanoid biosynthesis		Peroxidase N1	SEG	1.52605	0.0491825	0.175359	0.166338	0.247216	3.05073	0.066424	0.1992	0.324074	0.32604	--
maker-Fvb7-4-augustus-gene-83.24	--	Phenylpropanoid biosynthesis		Phenylalanine ammonia-lyase 1	DEG	13.0239	10.3371	8.96747	6.33697	7.24243	23.8457	16.9139	18.1756	11.1607	6.0358	--
maker-Fvb7-2-augustus-gene-211.53	--	Phenylpropanoid biosynthesis		Phenylalanine ammonia-lyase 1	DEG	4.27187	3.35106	3.22576	2.59517	3.74458	5.69286	4.88904	8.14927	4.88961	4.56314	--
maker-Fvb1-2-augustus-gene-136.40	--	Biosynthesis of amino acids		Phospho-2-dehydro-3-deoxyheptonate aldolase 1	DEG	22.3031	33.1483	26.0089	25.7773	16.3367	15.9845	16.2043	9.91186	6.2211	5.86557	--
maker-Fvb1-3-augustus-gene-128.40	--	Biosynthesis of amino acids		Phospho-2-dehydro-3-deoxyheptonate aldolase 2	DEG	23.8863	29.2001	25.9443	25.6748	19.3525	20.3759	16.6639	13.2015	7.89583	7.56871	--
maker-Fvb1-4-augustus-gene-114.39	--	Biosynthesis of amino acids		Phospho-2-dehydro-3-deoxyheptonate aldolase 2	DEG	14.6581	29.2208	16.4751	14.6713	11.1035	11.6543	12.4464	6.68366	4.07877	3.90959	--
maker-Fvb1-1-augustus-gene-153.34	--	Biosynthesis of amino acids		Phospho-2-dehydro-3-deoxyheptonate aldolase 2	DEG	13.7947	19.9059	14.2007	13.4536	8.12788	11.3087	10.6182	6.17218	4.45342	3.94306	--
augustus_masked-Fvb1-2-processed-gene-99.4	--	Biosynthesis of amino acids		Phosphoglycerate mutase-like protein 4	DEG	3.06663	3.64965	3.35167	3.70529	3.33099	2.06239	1.86418	2.34001	2.42755	2.27932	--
augustus_masked-Fvb1-2-processed-gene-71.18	--	Biosynthesis of amino acids		Phosphoserine aminotransferase 1	SEG	0	0	0	0.171854	0	0	0	0	0	0.0175803	--
augustus_masked-Fvb1-3-processed-gene-56.5	--	Biosynthesis of amino acids		Phosphoserine aminotransferase 1	SEG	0	0	0	0	0	0.031461	0	0.120816	0	0	--
augustus_masked-Fvb1-4-processed-gene-210.4	--	Plant-pathogen interaction		Polcalcin Nic t 2	SEG	0.612266	0.211411	0.133534	0.0721037	0	0.263214	0.387456	0.107866	0.096085	0.118938	--
maker-Fvb1-2-augustus-gene-247.31	--	Plant-pathogen interaction		Polcalcin Nic t 2	DEG&SEG	0	0.101535	0	0	0	0.382653	0	0.491027	0	0.98951	--
maker-Fvb6-3-snap-gene-67.43	--	Starch and sucrose metabolism		Polygalacturonase	SEG	5.82349	4.1229	1.51896	1.47495	1.25581	1.48208	5.76306	2.59982	0.591705	0.113997	--
maker-Fvb6-1-augustus-gene-70.51	--	Starch and sucrose metabolism		Polygalacturonase	SEG	0.02112	0	0	0.02271	0	0.0219853	0.121656	0	0	0	--
maker-Fvb6-3-augustus-gene-65.52	--	Starch and sucrose metabolism		Polygalacturonase	SEG	6.22101	3.8153	1.30312	1.47043	1.75574	1.72859	4.96361	1.83845	0.755083	0.141612	--
maker-Fvb6-4-augustus-gene-302.54	--	Starch and sucrose metabolism		Polygalacturonase	SEG	8.13135	5.23649	1.88344	1.89847	2.27834	1.12098	3.87998	1.73226	0.661783	0.195819	--
maker-Fvb7-4-snap-gene-81.32	--	Starch and sucrose metabolism		Polygalacturonase	SEG	0.0454913	0	0.192781	0.041444	0.04998	0.00778933	0.0824863	0.0236793	0.0148047	0.0237933	--
maker-Fvb1-2-augustus-gene-51.44	--	Starch and sucrose metabolism		Polygalacturonase	SEG	0.58472	0.774917	0.40513	0.682692	1.07532	1.21196	3.2562	0.69429	0.203039	0.694388	--
maker-Fvb1-2-snap-gene-156.29	--	Starch and sucrose metabolism		Polygalacturonase	DEG	0.406993	1.89096	2.55592	2.55442	2.99762	0	0.750703	0.992141	1.14947	1.32605	--
maker-Fvb1-3-augustus-gene-143.32	--	Starch and sucrose metabolism		Polygalacturonase	SEG	0.076315	0.435852	0.132098	0.0523757	0	0	0.0206053	0.0148803	0.00741633	0.0194187	--
maker-Fvb1-3-augustus-gene-143.33	--	Starch and sucrose metabolism		Polygalacturonase	DEG	0.322398	1.32307	1.22488	0.405999	0.153528	0.0206197	0.177655	0.184493	0.164624	0.1168	--
snap_masked-Fvb3-2-processed-gene-155.15	--	Biosynthesis of amino acids		2-carboxy-D-arabinitol-1-phosphatase	DEG	2.90558	3.21598	2.8357	3.16154	1.84296	5.75171	7.90821	5.9587	6.01318	4.35515	--
maker-Fvb3-2-augustus-gene-110.49	--	Biosynthesis of amino acids		Aminotransferase TAT2	DEG	10.5256	7.38714	7.71343	10.4964	19.024	11.8224	8.36582	13.4327	21.8999	21.9251	--
maker-Fvb2-2-augustus-gene-207.42	--	Starch and sucrose metabolism		Beta-D-xylosidase 5	SEG	0.0319403	0.031454	0.0651387	0.0658843	0.0987767	0.626694	0.798814	1.1291	2.22553	6.99876	--
maker-Fvb2-4-snap-gene-21.50	--	Starch and sucrose metabolism		Beta-D-xylosidase 5	DEG&SEG	2.56959	2.98081	3.56323	1.89313	3.62635	0.755357	1.55097	1.74902	3.15848	7.47621	--
snap_masked-Fvb2-2-processed-gene-207.32	--	Starch and sucrose metabolism		Beta-D-xylosidase 5	SEG	0	0	0	0	0	0.519185	0.699253	0.925059	2.13786	5.50565	--
maker-Fvb1-2-snap-gene-11.72	--	Phenylpropanoid biosynthesis		Caffeoyl-CoA O-methyltransferase At4g26220	DEG	1.34979	0.602604	1.44066	0.939707	1.64586	2.23664	1.78629	1.99477	2.33782	2.60126	--
snap_masked-Fvb1-4-processed-gene-29.31	--	Phenylpropanoid biosynthesis		Caffeoyl-CoA O-methyltransferase At4g26220	SEG	0.0142693	0	0.0162613	0.0454757	0.00487633	1.51156	1.73689	1.89736	1.74147	2.25898	--
maker-Fvb1-3-snap-gene-79.55	--	Phenylpropanoid biosynthesis		Caffeoyl-CoA O-methyltransferase At4g26220	SEG	0.0229633	0.0173205	0.023792	0.136465	0.0511307	0	0	0	0	0	--
maker-Fvb1-3-snap-gene-32.75	--	Phenylpropanoid biosynthesis		Caffeoyl-CoA O-methyltransferase At4g26220	SEG	0	0	0.020169	0.0693987	0	0.115796	0	0.023273	0	0	--
maker-Fvb6-1-snap-gene-109.65	--	Plant-pathogen interaction		Calcium-binding protein CML10	DEG	0	0	0	0	0	0.682486	0.633834	0.901045	0.912205	1.33331	--
maker-Fvb5-2-augustus-gene-73.56	--	Plant-pathogen interaction		Calcium-binding protein CML15	SEG	0	0	0	0	0	0.00936167	0.370548	0	0	0.005782	--
snap_masked-Fvb7-4-processed-gene-2.51	--	Plant-pathogen interaction		Calcium-binding protein CML18	SEG	0.47822	0.339653	0.403062	0.227978	0.159189	0.652953	0.324622	0.118376	0.178952	0.146014	--
augustus_masked-Fvb6-4-processed-gene-184.0	--	Plant-pathogen interaction		Calcium-binding protein CML36	SEG	59.7678	19.5873	22.5718	23.5949	26.3955	67.4071	21.583	40.147	42.6569	47.5405	--
snap_masked-Fvb6-4-processed-gene-184.12	--	Plant-pathogen interaction		Calcium-binding protein CML36	SEG	134.959	44.1117	53.5854	56.1825	47.4232	114.118	41.0355	72.8264	88.0803	83.4268	--
augustus_masked-Fvb2-4-processed-gene-262.0	--	Plant-pathogen interaction		Calcium-binding protein CML41	SEG	0	0.200726	0	0.0308173	0	0	0	0	0	0	--
maker-Fvb1-4-augustus-gene-69.40	--	Plant-pathogen interaction		Calcium-binding protein CML41	DEG	17.0753	8.67467	9.06274	8.88752	8.52879	31.8173	14.8157	22.8971	22.1124	24.6606	--
augustus_masked-Fvb4-2-processed-gene-30.6	--	Plant-pathogen interaction		Calcium-binding protein CML45	SEG	4.25488	0.377395	0.671301	0.792898	0.705646	8.13531	0.475449	0.354122	0.478615	0.761726	--
augustus_masked-Fvb4-3-processed-gene-32.10	--	Plant-pathogen interaction		Calcium-binding protein CML45	SEG	4.31788	0.686746	0.798753	0.55447	0.373296	7.32306	0.585151	0.775081	0.335745	0.265078	--
maker-Fvb1-1-snap-gene-190.52	--	Phenylpropanoid biosynthesis		Cinnamyl alcohol dehydrogenase	SEG	1.58416	1.67448	1.64711	3.17641	8.04602	0.212378	0.300191	0.228036	0.373702	0.778632	--
snap_masked-Fvb1-3-processed-gene-96.17	--	Phenylpropanoid biosynthesis		Cinnamyl alcohol dehydrogenase	SEG	0	0	0	0.185472	0.291057	0	0	0	0	0.0520527	--
maker-Fvb1-2-snap-gene-107.74	--	Phenylpropanoid biosynthesis		Cinnamyl alcohol dehydrogenase 1	SEG	0.000493667	0.134572	0.466514	2.11576	10.4883	0	0.220851	0.342153	0.319159	1.82173	--
maker-Fvb2-3-augustus-gene-197.35	--	Phenylpropanoid biosynthesis		Cinnamyl alcohol dehydrogenase 1	DEG	28.9605	23.0736	23.9127	19.6393	22.923	35.0881	33.2319	43.4324	40.6524	27.1893	--
maker-Fvb6-1-augustus-gene-76.41	--	Phenylpropanoid biosynthesis		Cinnamyl alcohol dehydrogenase 1	DEG	8.29778	9.52944	6.98334	7.35717	7.05777	4.48305	6.3514	2.88912	4.54454	4.61151	--
maker-Fvb2-4-augustus-gene-244.69	--	Plant-pathogen interaction		Cyclic nucleotide-gated ion channel 14	DEG	1.01537	1.08807	1.13291	0.712967	0.822089	0.584731	0.329306	0.365324	0.36852	0.413857	--
maker-Fvb5-1-snap-gene-22.73	--	Plant-pathogen interaction		Cyclic nucleotide-gated ion channel 16	SEG	0.0271747	0.0138645	0.0216133	0.0218593	0.0587177	0.0795327	0.14625	0.0420773	0.0140813	0.0196057	--
maker-Fvb5-1-snap-gene-39.74	--	Plant-pathogen interaction		Cyclic nucleotide-gated ion channel 16	SEG	0.0824367	0.048536	0.0517857	0.115162	0.115977	0.051212	0.125327	0.0290733	0.00708767	0.0283187	--
maker-Fvb5-3-augustus-gene-244.42	--	Plant-pathogen interaction		Cyclic nucleotide-gated ion channel 16	SEG	0.152318	0.0913935	0.0648747	0.113781	0.137926	0.0778037	0.272873	0.083951	0.045234	0.006408	--
snap_masked-Fvb5-4-processed-gene-33.37	--	Plant-pathogen interaction		Cyclic nucleotide-gated ion channel 16	SEG	0.224364	0.129864	0.132025	0.0675847	0.10719	0.0759493	0.300468	0.096662	0.014759	0.004141	--
maker-Fvb6-1-snap-gene-56.84	--	Plant-pathogen interaction		Cyclic nucleotide-gated ion channel 20	SEG	0.115013	0.0404115	0.053172	0.141558	0.308247	0.223491	0.228072	0.315387	0.393054	0.287978	--
maker-Fvb1-4-augustus-gene-205.31	--	Starch and sucrose metabolism		Fructokinase-5	DEG	0.87065	0.571418	0.433659	0.468516	0.25676	1.18694	1.37152	1.30473	0.69162	0.453627	--
maker-Fvb7-2-augustus-gene-308.37	--	Starch and sucrose metabolism		Fructokinase-7	DEG	3.50896	4.80875	4.6357	4.55959	5.26086	2.0156	2.4529	2.54753	2.37349	2.19321	--
maker-Fvb3-2-augustus-gene-133.43	--	Starch and sucrose metabolism		Galacturonosyltransferase 12	DEG	0.146572	0.207155	0.107234	0.0701043	0.0312777	0.341831	0.376067	0.398515	0.276678	0.260875	--
maker-Fvb3-3-augustus-gene-115.50	--	Starch and sucrose metabolism		Galacturonosyltransferase 12	DEG	0.480496	1.02473	0	1.29396	0.224653	0.513959	0.789498	0.663978	0.516366	0.158126	--
maker-Fvb3-4-augustus-gene-174.39	--	Starch and sucrose metabolism		Galacturonosyltransferase 12	SEG	0.0188063	1.15952	0.0137687	0.0239763	0	0.80649	0.837314	0.67207	0.606401	0.896513	--
maker-Fvb6-2-snap-gene-309.93	--	Starch and sucrose metabolism		Galacturonosyltransferase 14	SEG	7.54978	6.88328	3.16243	5.18071	4.25043	9.50107	3.80861	3.94392	4.03825	2.65859	--
maker-Fvb1-2-augustus-gene-122.23	--	Starch and sucrose metabolism		Hexokinase-like 2 protein	SEG	0.113544	0	0.012759	0.017021	0.021972	0.249822	0.042527	0.0973217	0	0.00749	--
maker-Fvb1-2-augustus-gene-108.53	--	Plant hormone signal transduction		Indole-3-acetic acid-amido synthetase GH3.1	SEG	0.06912	0.12908	0.258499	0.174286	0.403977	0.0479167	0.072758	0.121294	0.154967	0.440946	--
maker-Fvb1-4-snap-gene-87.59	--	Plant hormone signal transduction		Indole-3-acetic acid-amido synthetase GH3.1	SEG	0.15184	0.252537	0.288625	0.285474	0.823729	0.0635127	0.163981	0.07895	0.221336	0.342026	--
maker-Fvb2-2-augustus-gene-204.41	--	Plant hormone signal transduction		Indole-3-acetic acid-amido synthetase GH3.1	DEG&SEG	53.7727	44.9882	34.1695	22.5078	26.5584	48.1472	19.6239	22.437	23.8806	22.7879	--
maker-Fvb2-3-augustus-gene-211.35	--	Plant hormone signal transduction		Indole-3-acetic acid-amido synthetase GH3.1	SEG	67.1625	49.0743	39.6058	32.6371	40.733	89.8832	24.0786	27.4207	35.1099	43.6022	--
maker-Fvb2-4-snap-gene-214.71	--	Plant hormone signal transduction		Indole-3-acetic acid-amido synthetase GH3.6	SEG	0.078458	0	0	0.018035	0.0205777	0.132434	0.0225523	0.008796	0.0263893	0.107399	--
maker-Fvb1-3-snap-gene-117.34	--	Phenylpropanoid biosynthesis		Mannitol dehydrogenase	SEG	1.20451	0.137377	0.091212	0.159137	0.315391	0.234079	0.167874	0.114476	0.101579	0.160758	--
maker-Fvb1-1-augustus-gene-164.37	--	Phenylpropanoid biosynthesis		Mannitol dehydrogenase	SEG	3.77727	0.108923	0.0677327	0.265709	0.842705	3.6749	0.18086	0.150758	0.184875	0.359668	--
maker-Fvb1-1-augustus-gene-165.19	--	Phenylpropanoid biosynthesis		Mannitol dehydrogenase	DEG	5.52473	12.1615	8.68076	9.68129	8.50822	10.1787	18.607	13.3152	21.9943	39.15	--
maker-Fvb1-4-augustus-gene-101.48	--	Phenylpropanoid biosynthesis		Mannitol dehydrogenase	SEG	0.103902	0	0	0	0.033548	0.0800093	0	0	0.026058	0.0294367	--
maker-Fvb3-4-augustus-gene-1.34	--	Phenylpropanoid biosynthesis		Mannitol dehydrogenase	SEG	0.0269773	0.0966435	0.266465	0.0414657	0.088579	0.204358	0.308251	0.154603	0.255228	0.307767	--
maker-Fvb7-3-augustus-gene-175.32	--	Phenylpropanoid biosynthesis		Mannitol dehydrogenase	SEG	5.72542	1.21075	0.294429	0.375147	0.429363	1.9611	1.23513	0.728105	0.328245	0.407777	--
snap_masked-Fvb1-2-processed-gene-127.15	--	Phenylpropanoid biosynthesis		Mannitol dehydrogenase	DEG	0.142033	0	0.0274087	0.155479	0	0.523762	0.693552	0.578377	0.605538	0.40786	--
maker-Fvb1-1-augustus-gene-165.21	--	Phenylpropanoid biosynthesis		Mannitol dehydrogenase	DEG	5.78863	1.50229	1.63715	3.46401	4.36213	5.22231	4.45295	2.90058	3.91265	4.33204	--
maker-Fvb1-1-snap-gene-165.23	--	Phenylpropanoid biosynthesis		Mannitol dehydrogenase	DEG	4.49331	0.916673	0.665895	2.53304	2.7185	5.3133	3.47665	2.0609	2.36917	2.27908	--
maker-Fvb6-1-augustus-gene-290.58	--	Biosynthesis of amino acids		N-acetyl-gamma-glutamyl-phosphate reductase	DEG	0.759032	0.40337	1.2828	0.549743	0.652335	2.12944	2.82411	3.31587	2.30205	1.56251	--
augustus_masked-Fvb3-1-processed-gene-112.1	--	Starch and sucrose metabolism		Pectinesterase 48	SEG	0.0782723	0.208082	0.038863	0	0.014659	0	0.047753	0.013159	0	0	--
maker-Fvb3-1-augustus-gene-112.14	--	Starch and sucrose metabolism		Pectinesterase 48	SEG	0.0535343	0.0322285	0.0167707	0	0.054389	0	0.694494	0.161242	0	0	--
maker-Fvb1-2-augustus-gene-26.45	--	Starch and sucrose metabolism		Pectinesterase 53	DEG	1.44386	0.771609	1.53104	1.49299	0.360773	0.501504	0.245764	0.498589	0.46345	0.272673	--
maker-Fvb1-3-augustus-gene-29.44	--	Starch and sucrose metabolism		Pectinesterase 53	DEG	2.00444	1.31241	2.76337	2.85913	1.04864	1.01902	0.265909	1.19967	0.439536	0.776651	--
maker-Fvb1-4-augustus-gene-26.49	--	Starch and sucrose metabolism		Pectinesterase 53	SEG	0.284705	0.240118	0.223012	0.189791	0.0717263	0.28459	0.113229	0.0980403	0.132965	0.126825	--
maker-Fvb4-3-augustus-gene-197.39	--	Starch and sucrose metabolism		pectinesterase/pectinesterase inhibitor 21	SEG	8.9599	6.84003	3.20041	7.62769	9.56307	1.4618	3.61161	1.79838	0.622664	0.542494	--
maker-Fvb7-4-snap-gene-183.41	--	Starch and sucrose metabolism		pectinesterase/pectinesterase inhibitor 25	SEG	0.953931	0.272369	0.103778	0.055875	0.0155717	0.675387	0.350717	0.0758757	0	0.00473633	--
augustus_masked-Fvb7-1-processed-gene-152.2	--	Starch and sucrose metabolism		pectinesterase/pectinesterase inhibitor 36	SEG	0.0179193	0.012585	0.305982	0.134437	0.055629	0	0.010018	0.0114697	0.118031	0.095708	--
maker-Fvb7-2-snap-gene-99.58	--	Starch and sucrose metabolism		pectinesterase/pectinesterase inhibitor 36	DEG&SEG	0.900664	0.930063	0.746539	0.675472	0.655558	0	0	0	0.0257763	0.0126537	--
maker-Fvb7-4-snap-gene-134.56	--	Starch and sucrose metabolism		pectinesterase/pectinesterase inhibitor 36	SEG	0	0.0320935	0.0497577	0	0.052575	0.014532	0.00717733	0	0.107869	0.229593	--
maker-Fvb7-1-augustus-gene-106.39	--	Starch and sucrose metabolism		pectinesterase/pectinesterase inhibitor 36	SEG	0.01236	0.0535445	0.241366	0.0952937	0.115841	0	0.0107793	0.0168777	0.0498017	0.0339357	--
maker-Fvb2-3-augustus-gene-13.39	--	Starch and sucrose metabolism		pectinesterase/pectinesterase inhibitor 40	DEG	2.811	3.90358	3.08818	2.03446	1.09702	2.01399	2.25101	1.21948	0.997526	0.749379	--
maker-Fvb2-3-snap-gene-13.62	--	Starch and sucrose metabolism		pectinesterase/pectinesterase inhibitor 41	DEG&SEG	1.81229	1.50659	2.36636	1.12132	0.830099	2.07073	0.309247	0.769034	0.573348	0.694482	--
maker-Fvb5-4-snap-gene-218.38	--	Starch and sucrose metabolism		pectinesterase/pectinesterase inhibitor 41	SEG	0.92392	2.62822	1.18675	0.435316	0.441465	0.186999	0.560405	0.620211	0.339532	0.251971	--
augustus_masked-Fvb6-1-processed-gene-205.11	--	Starch and sucrose metabolism		pectinesterase/pectinesterase inhibitor 44	SEG	0.782526	3.50151	0.933755	0.275784	0.0845427	0.463342	1.47124	0.571805	0.0492593	0.0299437	--
augustus_masked-Fvb6-1-processed-gene-244.8	--	Starch and sucrose metabolism		pectinesterase/pectinesterase inhibitor 44	SEG	0.63274	3.04311	0.753789	0.214042	0.16586	0.399711	1.49597	0.683625	0.0804227	0.0620147	--
augustus_masked-Fvb7-2-processed-gene-39.5	--	Starch and sucrose metabolism		pectinesterase/pectinesterase inhibitor 47	SEG	0.211301	0.062407	0.0332753	0.0588807	0.0229083	0.152303	0.090112	0.0176593	0.0252523	0	--
maker-Fvb7-1-augustus-gene-42.21	--	Starch and sucrose metabolism		pectinesterase/pectinesterase inhibitor 47	SEG	3.65911	1.3916	0.697981	0.370075	0.118069	3.55595	2.71555	1.06101	0.739304	0.0165723	--
maker-Fvb7-3-augustus-gene-196.26	--	Starch and sucrose metabolism		pectinesterase/pectinesterase inhibitor 47	SEG	1.43756	0.240644	0.047726	0.103234	0.0690117	1.51018	0.456277	0.0456007	0.028157	0.021501	--
maker-Fvb1-1-augustus-gene-230.36	--	Starch and sucrose metabolism		pectinesterase/pectinesterase inhibitor 54	DEG&SEG	0.0429253	0	0.00768467	0.0154907	0	0.278797	0.163748	0.652809	0.775289	1.34426	--
augustus_masked-Fvb4-1-processed-gene-187.14	--	Starch and sucrose metabolism		pectinesterase/pectinesterase inhibitor 6	SEG	1.59997	0.718085	0.607855	0.275331	0.235037	0.192012	0.236879	0.216363	0.208856	0.198729	--
maker-Fvb7-2-augustus-gene-304.38	--	Starch and sucrose metabolism		pectinesterase/pectinesterase inhibitor 60	SEG	0.0431973	0.147477	0.021258	0.039313	0.00434233	0.0181173	0.094271	0.0419617	0	0.00750167	--
maker-Fvb5-4-snap-gene-218.34	--	Starch and sucrose metabolism		pectinesterase/pectinesterase inhibitor 7	DEG	3.22047	3.61251	3.70338	2.02058	1.80674	2.16637	0.907182	1.44344	1.40339	1.22248	--
maker-Fvb3-1-augustus-gene-54.22	--	Plant hormone signal transduction		Phosphatase 2C 24	SEG	1.76232	0.448231	0.163957	0.329015	0.193873	1.06516	0.127983	0.0454037	0.095833	0.399548	--
maker-Fvb3-3-augustus-gene-242.27	--	Plant hormone signal transduction		Phosphatase 2C 24	SEG	1.7303	0.762549	0.396508	0.72377	0.508522	1.61856	0.240172	0.346413	0.321848	0.673728	--
maker-Fvb3-4-snap-gene-58.51	--	Plant hormone signal transduction		Phosphatase 2C 24	SEG	2.01977	0.872046	0.703535	0.472261	0.432415	1.53201	0.379143	0.300986	0.294433	0.392887	--
maker-Fvb1-4-snap-gene-25.58	--	Plant hormone signal transduction		Phosphatase 2C 6	DEG	9.53262	2.27234	5.43126	7.80493	8.18225	6.57101	2.00841	4.0883	3.71936	3.66317	--
augustus_masked-Fvb7-2-processed-gene-286.2	--	Plant hormone signal transduction		Phosphatase 2C 8	DEG	6.85529	3.92472	2.40029	2.00337	1.42084	3.25902	2.6133	1.07224	1.31239	1.5675	--
maker-Fvb7-1-augustus-gene-296.38	--	Plant hormone signal transduction		Phosphatase 2C 8	SEG	0.997799	0.36885	0.146699	0.170621	0.0805077	0.707345	0.90346	0.105505	0.101986	0.0953927	--
maker-Fvb7-1-augustus-gene-312.22	--	Plant hormone signal transduction		Phosphatase 2C 8	DEG&SEG	1.00137	0.46751	0.203023	0.275215	0.111929	1.01523	1.59835	0.237305	0.221156	0.161963	--
maker-Fvb7-3-augustus-gene-22.46	--	Plant hormone signal transduction		Phosphatase 2C 8	SEG	0.188786	0.160905	0.0410047	0.00651567	0.0394823	0.049466	0.0136753	0	0	0.0138887	--
maker-Fvb7-4-augustus-gene-11.33	--	Plant hormone signal transduction		Phosphatase 2C 8	DEG&SEG	3.33865	0.67067	0.661196	0.43816	0.567128	2.51921	1.99829	0.79856	0.648219	0.838146	--
augustus_masked-Fvb5-4-processed-gene-25.16	--	Plant hormone signal transduction		Phosphatase 2C 8	SEG	0	0	0	0.00856333	0.106728	0	0	0	0	0	--
maker-Fvb4-1-augustus-gene-178.62	--	Biosynthesis of amino acids		Ribose-5-phosphate isomerase 2	DEG	3.70261	1.39855	1.49636	2.12558	2.43107	5.76728	1.65405	2.98049	2.2397	2.4152	--
augustus_masked-Fvb6-3-processed-gene-401.16	--	Biosynthesis of amino acids		Ribose-5-phosphate isomerase 3	SEG	5.74155	12.0363	5.34471	5.26104	3.59984	5.65217	13.6781	7.65996	6.46651	5.83966	--
snap_masked-Fvb6-3-processed-gene-407.40	--	Biosynthesis of amino acids		Ribose-5-phosphate isomerase 3	SEG	1.6929	1.54473	0.931141	0.24612	0.424553	0.228738	2.13666	0.758945	0.32184	0.302325	--
maker-Fvb3-1-snap-gene-259.61	--	Biosynthesis of amino acids		Ribose-5-phosphate isomerase 4	SEG	0.751855	1.30581	1.01428	0.806829	0.361054	0.122378	1.51952	0.559037	0.418236	0.357633	--
maker-Fvb1-4-snap-gene-192.8	--	Biosynthesis of amino acids		S-sulfocysteine synthase	SEG	1.6733	3.64406	1.56084	1.50761	1.5486	1.28395	3.13576	1.18119	1.09761	1.26403	--
maker-Fvb4-2-augustus-gene-131.31	--	Starch and sucrose metabolism		Sucrose-phosphate synthase 2	DEG	0.510716	0.290693	0.453406	0.745484	1.08287	0.646581	0.530446	0.729803	1.24925	1.50461	--
maker-Fvb4-3-augustus-gene-155.54	--	Starch and sucrose metabolism		Sucrose-phosphate synthase 2	DEG	0.312609	0.33974	0.417684	0.417934	0.43661	0.560587	0.612399	0.710238	0.897577	1.14995	--
maker-Fvb6-3-augustus-gene-32.55	--	Starch and sucrose metabolism		Sucrose-phosphate synthase 2	DEG	0.945488	0.627371	1.05545	1.06014	0.757876	0.465264	0.541587	0.76437	0.19648	0.29261	--
snap_masked-Fvb4-1-processed-gene-99.18	--	Starch and sucrose metabolism		Sucrose-phosphate synthase 2	DEG	0.382437	0.321511	0.404678	0.784583	0.844549	0.456579	0.46441	0.781838	0.904518	1.12714	--
maker-Fvb3-2-augustus-gene-15.29	--	Starch and sucrose metabolism		Trehalose-phosphate phosphatase D	SEG	0.0574747	0.084997	0.141014	0.120529	0.388621	0.00555967	0.02253	0	0.0187917	0.0122663	--
maker-Fvb5-4-augustus-gene-1.35	--	Starch and sucrose metabolism		Trehalose-phosphate phosphatase F	SEG	0	0	0	0.0356677	0	0	0.183442	0	0	0	--
maker-Fvb6-4-augustus-gene-26.56	--	Plant-pathogen interaction		WRKY transcription factor 34	DEG	7.01487	0	0.0506263	8.19172	15.6392	5.65919	4.88539	14.6543	8.44279	10.3751	--
maker-Fvb3-4-augustus-gene-95.19	--	Plant-pathogen interaction		CNGC15c	DEG	1.66156	0.658077	1.00904	0.62598	0.511624	2.24663	1.29091	1.42578	1.35816	1.4527	--
maker-Fvb5-4-augustus-gene-52.49	--	Phenylpropanoid biosynthesis		DMR6-LIKE OXYGENASE 2	SEG	0.305625	0.504656	1.01772	1.66328	3.99563	0.697368	0.659572	1.77073	2.75119	4.81751	--
maker-Fvb7-1-snap-gene-43.45	--	Plant hormone signal transduction		ETHYLENE INSENSITIVE 3	DEG	12.4355	14.4513	12.7882	13.9901	11.6134	10.7084	5.27607	13.3516	13.2073	9.70762	--
maker-Fvb7-4-snap-gene-183.40	--	Plant hormone signal transduction		ETHYLENE INSENSITIVE 3	DEG	21.0538	16.1829	19.1513	23.0885	28.7591	16.0681	19.9129	18.6306	18.4868	12.0237	--
augustus_masked-Fvb1-1-processed-gene-29.6	--	Plant hormone signal transduction		ETHYLENE INSENSITIVE 3	DEG	34.3167	55.3599	17.4129	45.5421	81.5464	0.120402	0.126557	0.115981	0.117532	0.075927	--
augustus_masked-Fvb1-3-processed-gene-240.1	--	Plant hormone signal transduction		ETHYLENE INSENSITIVE 3	DEG	0.825964	45.085	8.60783	30.2746	0.428141	10.9935	12.6654	0.326125	0.381952	16.6023	--
augustus_masked-Fvb1-3-processed-gene-28.9	--	Plant hormone signal transduction		phosphatase 2C 16	SEG	0.294149	0	0	0	0.14993	0	0	0	0.040829	0	--
maker-Fvb7-2-augustus-gene-289.60	--	Plant hormone signal transduction		phosphatase 2C 37	DEG	8.75038	5.88527	3.91703	5.55779	5.37681	15.0617	11.7429	10.3398	13.3507	16.5876	--
snap_masked-Fvb5-1-processed-gene-131.16	--	Plant hormone signal transduction		phosphatase 2C 37	SEG	0.470236	0.278498	0.07787	0.143772	0.205016	0.145513	0.565377	0.039383	0.00293733	0.137067	--
augustus_masked-Fvb1-3-processed-gene-0.8	--	Plant hormone signal transduction		phosphatase 2C 7	SEG	0	0.098728	0	0	0.0305227	0.111485	0	0	0.0493323	0.0331337	--
maker-Fvb7-2-augustus-gene-279.42	--	Plant-pathogen interaction		SGT1 homolog	DEG	14.8699	17.2474	21.1402	19.8435	33.9767	20.5025	26.2627	30.759	37.536	53.8313	--
maker-Fvb5-1-augustus-gene-107.56	--	Plant hormone signal transduction		TIFY 6B	SEG	4.13108	0.807136	0.881788	0.965721	1.39773	5.93867	0.980633	1.17881	1.12054	1.38231	--
maker-Fvb5-4-augustus-gene-79.38	--	Plant hormone signal transduction		TIFY 6B	DEG&SEG	8.31515	1.21656	1.51005	1.45801	1.35919	7.27	0.75155	0.536125	0.45563	0.837253	--
maker-Fvb1-2-augustus-gene-15.41	--	Plant hormone signal transduction		Histidine-containing phosphotransfer protein 2	SEG	0.0240753	0.0112645	0.011646	0.156912	0.119002	0.027562	0.019141	0.0287593	0.033073	0.0981173	--
maker-Fvb1-2-augustus-gene-27.53	--	Plant hormone signal transduction		Histidine-containing phosphotransfer protein 2	SEG	0.321724	0.157754	0.237303	0.339337	0.241024	0.110651	0.0360427	0.522817	0.0268587	0.221055	--
maker-Fvb2-1-augustus-gene-230.62	--	Plant hormone signal transduction		Histidine-containing phosphotransfer protein 5	SEG	0.121241	0.487926	0.149171	0.187458	0.058721	0.0680523	0.307205	0.258486	0.129272	0.257109	--
maker-Fvb2-3-augustus-gene-54.43	--	Plant hormone signal transduction		Histidine-containing phosphotransfer protein 5	SEG	0	0.056205	0.111495	0.0122693	0	0	0.0445003	0.0540447	0	0.157161	--
maker-Fvb2-4-augustus-gene-238.69	--	Plant hormone signal transduction		Histidine-containing phosphotransfer protein 5	SEG	0.214332	0.0722165	0.0631067	0.0653597	0	0.0706893	0.351956	0	0.297896	0.13233	--
maker-Fvb6-1-augustus-gene-156.36	--	Plant hormone signal transduction		Histidine-containing phosphotransfer protein 6	SEG	0.048238	0	0	0.0459197	0.0203293	0	0.10204	0	0	0	--
maker-Fvb6-4-augustus-gene-223.14	--	Plant hormone signal transduction		Histidine-containing phosphotransfer protein 6	SEG	0.0367367	0.0201335	0	0.014872	0	0.16324	0.028313	0.0273457	0	0	--
maker-Fvb2-3-augustus-gene-220.38	--	Biosynthesis of amino acids		Branched-chain-amino-acid aminotransferase 7	SEG	0.0501873	0.246765	0.0399367	0.332509	0.031273	0.170194	0.0251957	0	0	0	--
maker-Fvb2-4-snap-gene-11.54	--	Biosynthesis of amino acids		Branched-chain-amino-acid aminotransferase 7	SEG	0.271036	0.020579	0.144228	0.114433	0.192062	0.0526543	0.0887903	0.202519	0.0756827	0.0809967	--
augustus_masked-Fvb5-1-processed-gene-46.6	--	Plant-pathogen interaction		Calcium-binding protein CML19	SEG	0	0	0	0	0	0	0.234645	0	0	0	--
augustus_masked-Fvb5-4-processed-gene-41.7	--	Plant-pathogen interaction		Calcium-binding protein CML19	SEG	10.7098	0.093392	0.151474	0.236894	0.231164	5.78849	0	0.0806877	0.107444	0.668788	--
maker-Fvb7-1-augustus-gene-218.40	--	Plant-pathogen interaction		Cyclic nucleotide-gated ion channel 13	DEG	0.739238	0.68142	0.899279	0.911446	1.1228	1.57155	1.41972	2.37671	3.04367	2.93853	--
snap_masked-Fvb7-4-processed-gene-100.16	--	Plant-pathogen interaction		Cyclic nucleotide-gated ion channel 13	DEG	1.27547	1.68397	2.46648	1.80924	2.41636	0.707145	0.273959	0.451109	0.813099	0.795596	--
augustus_masked-Fvb5-2-processed-gene-146.6	--	Plant-pathogen interaction		Disease resistance protein At1g50180	SEG	0.0690963	0	0	0	0	0.068177	0.0515047	0.044226	0.141732	0.0291323	--
maker-Fvb4-3-snap-gene-91.58	--	Plant hormone signal transduction		Disease resistance RPP13-like protein 1	SEG	0.117075	0	0.0642017	0.150581	0.0431733	0.0449103	0	0.0429883	0.0145053	0.238627	--
maker-Fvb4-3-snap-gene-197.52	--	Starch and sucrose metabolism		Pectinesterase/pectinesterase inhibitor 28	SEG	1.06344	0.815878	0.254106	0.281074	0.370834	0.0653973	0.294853	0.11805	0.0590597	0.0178907	--
maker-Fvb4-4-augustus-gene-85.31	--	Starch and sucrose metabolism		Pectinesterase/pectinesterase inhibitor 28	SEG	0.577457	0.37734	0.193205	0.247517	0.248252	0.134629	0.581127	0.258114	0.065053	0.0215793	--
maker-Fvb3-3-augustus-gene-71.24	--	Phenylpropanoid biosynthesis		Peroxidase 48	SEG	0.027132	0.048809	0.0440227	0.126021	0.0496007	0.059674	0.0603987	0.137204	0.113277	0.219847	--
maker-Fvb6-3-augustus-gene-192.33	--	Biosynthesis of amino acids		Pyrroline-5-carboxylate reductase	DEG	2.55671	3.66517	3.26146	2.56664	2.49529	1.05093	1.4003	1.16936	1.02071	0.951232	--
snap_masked-Fvb7-3-processed-gene-182.27	--	Biosynthesis of amino acids		Pyruvate kinase 1	SEG	1.1305	2.31963	0.603624	0.641416	0.202161	1.0125	1.03874	0.666153	0.74111	0.597288	--
snap_masked-Fvb7-3-processed-gene-235.16	--	Biosynthesis of amino acids		Pyruvate kinase 1	SEG	1.1297	0	0	5.11906	4.29966	1.86889	0	0	0	0	--
maker-Fvb4-3-augustus-gene-202.42	--	Biosynthesis of amino acids		Pyruvate kinase isozyme A	SEG	0.020371	0.008036	0	0.266194	0.006613	0.00128833	0.00937567	0	0.00258833	0.0100017	--
snap_masked-Fvb6-2-processed-gene-357.26	--	Plant hormone signal transduction		Regulatory protein NPR3	DEG	0.933951	1.57477	1.37435	1.41431	1.55493	1.5671	2.32328	2.01424	3.15095	2.20686	--
maker-Fvb5-1-augustus-gene-17.54	--	Plant-pathogen interaction		Respiratory burst oxidase homolog protein A	DEG	1.01087	0.592561	0.675339	0.503772	0.265368	1.41006	0.870696	1.26176	1.29661	0.773333	--
maker-Fvb5-2-augustus-gene-22.41	--	Plant-pathogen interaction		Respiratory burst oxidase homolog protein A	DEG	0.801797	0.500884	0.601416	0.430099	0.323752	1.043	0.544382	0.815514	0.83653	0.471538	--
augustus_masked-Fvb6-4-processed-gene-50.0	--	Plant-pathogen interaction		Respiratory burst oxidase homolog protein B	SEG	0.484639	0.251484	0.291651	1.04376	2.23062	0.092826	0.0926863	0.063318	0.183108	0.252056	--
maker-Fvb6-1-augustus-gene-322.55	--	Plant-pathogen interaction		Respiratory burst oxidase homolog protein B	SEG	0.100454	0.195441	0.114852	0.272318	0.286367	0.222448	0.194122	0.178693	0.295325	0.643765	--
maker-Fvb5-4-augustus-gene-49.39	--	Plant-pathogen interaction		Respiratory burst oxidase homolog protein C	SEG	0.115288	0.159037	0.149056	0.094018	0.101085	0.513348	1.1359	0.410401	0.376247	0.360243	--
maker-Fvb4-2-augustus-gene-80.58	--	Plant-pathogen interaction		Respiratory burst oxidase homolog protein D	SEG	3.42724	0.559153	0.432546	0.393194	0.349545	10.6935	0.447153	0.331945	0.345149	0.482132	--
snap_masked-Fvb1-3-processed-gene-44.26	--	Plant-pathogen interaction		Respiratory burst oxidase homolog protein E	SEG	0	0.150058	0.042312	0.116322	0.0310133	0	0	0.0282923	0	0	--
maker-Fvb1-1-augustus-gene-232.32	--	Plant-pathogen interaction		Respiratory burst oxidase homolog protein E	SEG	0.141338	0.0229005	0.371039	0.0994667	0.045945	0.376548	0.074338	0.029818	0.0562033	0.0318333	--
maker-Fvb1-3-snap-gene-36.72	--	Starch and sucrose metabolism		Ribosomal protein S2	DEG	2.42043	0.712081	2.2791	0.957103	2.04231	1.8222	0.52834	0.898279	0.727465	0.952126	--
maker-Fvb6-4-augustus-gene-15.64	--	Biosynthesis of amino acids		Ribulose-phosphate 3-epimerase, cytoplasmic isoform	DEG	3.23331	3.66756	3.84378	5.00199	4.15603	5.09231	6.80818	7.28263	9.60334	7.03841	--
augustus_masked-Fvb6-4-processed-gene-65.11	--	Biosynthesis of amino acids		S-adenosylmethionine synthase	SEG	0.261756	0.0268905	0.0990853	0.0332517	0.161084	0.167873	0.0595113	0.0239137	0	0	--
maker-Fvb4-4-snap-gene-86.61	--	Biosynthesis of amino acids		S-adenosylmethionine synthase 2	DEG	8.34283	7.347	2.83487	5.8621	3.0541	12.6777	10.4646	9.65745	6.8212	6.51521	--
maker-Fvb6-3-snap-gene-305.52	--	Biosynthesis of amino acids		S-adenosylmethionine synthase 2	DEG	0.0455757	0.008966	0.0526073	0.0144013	0.0138317	0.715601	0.978192	0.944412	1.30497	1.14667	--
augustus_masked-Fvb1-1-processed-gene-90.5	--	Biosynthesis of amino acids		S-adenosylmethionine synthase 2	DEG	49.5739	77.2353	43.9399	43.5735	36.4168	25.3227	34.3359	22.1259	18.683	16.9948	--
maker-Fvb1-3-snap-gene-197.38	--	Biosynthesis of amino acids		S-adenosylmethionine synthase 5	SEG	0.900963	0.404815	0.326824	0.219082	0.203875	1.29545	0.377681	0.345738	0.0965623	0.178654	--
augustus_masked-Fvb3-3-processed-gene-178.4	--	Biosynthesis of amino acids		Serine acetyltransferase 3	DEG	6.98636	2.59595	3.81322	6.585	8.48278	2.36728	2.21798	1.92119	2.46821	3.10315	--
maker-Fvb5-3-augustus-gene-11.43	--	Biosynthesis of amino acids		Serine hydroxymethyltransferase 7	DEG	10.5854	9.77259	8.37111	9.78222	10.2808	4.96162	4.67144	4.47431	3.91046	4.45447	--
maker-Fvb7-2-augustus-gene-115.43	--	Plant hormone signal transduction		Serine/threonine-protein kinase BSK3	DEG	1.18844	1.17391	1.18244	1.16596	1.77511	1.68239	2.85007	2.82625	3.68205	4.20043	--
maker-Fvb6-3-augustus-gene-284.21	--	Plant hormone signal transduction		Serine/threonine-protein kinase CTR1	DEG	3.40128	3.20712	4.23656	3.54327	4.51421	1.88705	2.21598	1.69414	1.69548	2.14946	--
maker-Fvb6-2-snap-gene-276.82	--	Plant-pathogen interaction		Serine/threonine-protein kinase PBS1	DEG	0.891406	1.19257	1.02303	1.70927	1.23691	0.909704	0.637125	1.00361	0.679883	0.803964	--
augustus_masked-Fvb1-4-processed-gene-113.7	--	Plant hormone signal transduction		Serine/threonine-protein kinase SAPK1	DEG	21.5939	17.6775	20.5193	13.5008	17.0373	24.2415	23.2382	19.5113	25.4049	18.0194	--
maker-Fvb5-3-augustus-gene-28.79	--	Plant hormone signal transduction		Serine/threonine-protein kinase SAPK2	DEG	3.47538	2.30722	0.79486	0.688856	0.742153	2.94806	5.09147	1.29829	1.6001	0.801605	--
Fragaria_x_ananassa_newGene_5822	--	Plant hormone signal transduction		Serine/threonine-protein kinase SRK2F	SEG	0	0.309158	0.00510533	0.000146	0.137959	0.062199	0.067199	1.04106	0.103759	0.908439	--
maker-Fvb6-2-augustus-gene-70.32	--	Phenylpropanoid biosynthesis		Shikimate O-hydroxycinnamoyltransferase	DEG	3.2353	2.76367	3.34429	2.26513	2.99287	1.86446	2.90474	4.48672	4.44009	3.32991	--
maker-Fvb6-2-augustus-gene-71.31	--	Phenylpropanoid biosynthesis		Shikimate O-hydroxycinnamoyltransferase	DEG	3.56116	2.84159	3.5425	2.39967	1.37859	3.87245	3.43357	5.31061	5.17813	1.64622	--
snap_masked-Fvb6-3-processed-gene-163.18	--	Phenylpropanoid biosynthesis		Shikimate O-hydroxycinnamoyltransferase	DEG	1.60105	1.6886	1.78007	1.86975	2.0923	2.1025	3.4746	4.65311	5.61529	2.91273	--
augustus_masked-Fvb3-1-processed-gene-10.9	--	Phenylpropanoid biosynthesis		Shikimate O-hydroxycinnamoyltransferase	DEG	0.894984	1.30245	1.06305	1.8298	0.645681	0.260915	0.156076	0.0854977	0.013292	0.0306207	--
maker-Fvb1-4-augustus-gene-42.29	--	Starch and sucrose metabolism		Sucrose synthase	DEG	28.4609	42.8368	34.1843	36.44	35.987	15.6474	17.0958	17.6536	17.5873	18.5002	--
maker-Fvb3-3-augustus-gene-30.60	--	Starch and sucrose metabolism		Sucrose synthase 4	SEG	0.00299667	0	0.627303	0.0929713	0.308319	0	0	0.159405	0.276406	0.99924	--
snap_masked-Fvb1-1-processed-gene-12.19	--	Starch and sucrose metabolism		Sucrose synthase 6	SEG	0	0	0	0	0.0109027	0.0641337	0.0892213	0.0219177	0.0136043	0.139963	--
maker-Fvb5-4-snap-gene-83.59	--	Starch and sucrose metabolism		Sucrose synthase 6	SEG	0.0873743	0.210035	0.320033	0.27433	0.143123	0.0112323	0.336025	0.00838267	0.080232	0.00921467	--
snap_masked-Fvb5-1-processed-gene-113.18	--	Starch and sucrose metabolism		Sucrose synthase 6	SEG	0.091278	0.0740215	0.212959	0.070934	0.044895	0.0935043	0.0609193	0.0623417	0.364377	0.04712	--
snap_masked-Fvb5-3-processed-gene-176.29	--	Starch and sucrose metabolism		Sucrose synthase 6	DEG	0.684356	1.22322	0.442351	1.03332	0.360415	0.629177	1.09974	0.405851	0.419923	0.467885	--
maker-Fvb6-1-augustus-gene-241.30	--	Biosynthesis of amino acids		Threonine dehydratase biosynthetic	DEG&SEG	0.37624	0.2888	0.571073	0.325119	0.608111	0.01531	0	0	0	0	--
snap_masked-Fvb3-4-processed-gene-106.25	--	Biosynthesis of amino acids		Threonine dehydratase biosynthetic	SEG	0.136878	0.117034	0.196387	0.428493	0.494875	0.0784527	0.0331693	0.174466	0.0257447	0.0156747	--
maker-Fvb1-4-snap-gene-183.42	--	Biosynthesis of amino acids		Threonine synthase 1	DEG	0.0689897	0.476567	0.851542	0.4418	0.278823	0.541534	0.702835	1.58532	2.74899	2.15966	--
augustus_masked-Fvb5-1-processed-gene-151.13	--	Biosynthesis of amino acids		Threonine synthase	SEG	0	0.111046	0	0	0	0	0.0513253	0	0	0	--
augustus_masked-Fvb7-1-processed-gene-206.3	--	Plant hormone signal transduction		Transcription factor bHLH14	SEG	3.19015	0.736533	0.625393	0.54139	0.328759	2.07447	0.274671	0.113815	0.0958753	0.125965	--
augustus_masked-Fvb7-1-processed-gene-226.5	--	Plant hormone signal transduction		Transcription factor bHLH14	SEG	0.85876	0.169363	0.137902	0.110801	0.066045	2.63926	0.311189	0.365751	0.104044	0.188705	--
augustus_masked-Fvb7-2-processed-gene-134.2	--	Plant hormone signal transduction		Transcription factor bHLH14	SEG	1.60281	0.188331	0.152747	0.150794	0.0748883	5.85284	0.175643	0.224627	0.121264	0.151534	--
augustus_masked-Fvb7-2-processed-gene-201.1	--	Plant hormone signal transduction		Transcription factor bHLH14	SEG	1.52699	0.023663	0.14121	0.12213	0.0991087	1.14421	0.0361543	0.0173533	0.0147513	0.0182437	--
augustus_masked-Fvb7-3-processed-gene-97.7	--	Plant hormone signal transduction		Transcription factor bHLH14	SEG	2.27545	0.555315	0.447394	0.79431	0.377261	1.26509	0.27934	0.401624	0.336122	0.195918	--
augustus_masked-Fvb7-4-processed-gene-92.12	--	Plant hormone signal transduction		Transcription factor bHLH14	SEG	9.67792	1.24765	1.56871	1.52765	0.89362	7.61821	0.831365	0.89498	0.884984	0.683353	--
snap_masked-Fvb5-2-processed-gene-131.15	--	Plant hormone signal transduction		Transcription factor MYC2	SEG	0.186134	0	0	0.124654	0.058385	0.455328	0	0	0.0335153	0.0965	--
augustus_masked-Fvb5-3-processed-gene-147.1	--	Plant hormone signal transduction		Transcription factor MYC2	SEG	4.74452	0.632887	0.944325	1.13729	0.847553	7.76537	0.488728	0.883528	0.844326	1.39274	--
maker-Fvb6-1-augustus-gene-85.44	--	Plant hormone signal transduction		Transcription factor PIF4	DEG	7.15923	5.51398	8.54865	8.31285	8.97673	10.8602	10.9687	19.6655	20.1722	16.4959	--
maker-Fvb7-2-augustus-gene-260.59	--	Starch and sucrose metabolism		Trehalose-phosphate phosphatase A	SEG	0.839029	0.363426	0.721472	0.529752	0.486977	1.10441	0.461629	0.445916	0.305048	0.416523	--
maker-Fvb7-2-augustus-gene-305.53	--	Starch and sucrose metabolism		Trehalose-phosphate phosphatase A	SEG	2.2755	0.440836	0.893883	0.841737	0.903356	1.99937	0.607647	0.877685	0.601466	0.682708	--
maker-Fvb7-3-snap-gene-42.66	--	Starch and sucrose metabolism		Trehalose-phosphate phosphatase A	SEG	3.42867	1.40635	1.67224	1.50705	1.64144	4.45206	1.36099	1.47734	1.31764	0.928032	--
maker-Fvb7-4-augustus-gene-33.50	--	Starch and sucrose metabolism		Trehalose-phosphate phosphatase A	SEG	4.04139	2.23715	2.41344	2.58012	2.81638	3.94754	1.07012	1.53712	1.64736	1.45999	--
maker-Fvb7-2-augustus-gene-292.74	--	Biosynthesis of amino acids		Triosephosphate isomerase	DEG	34.3232	60.3243	51.0815	50.2067	48.4441	51.842	104.94	81.5363	83.4657	97.2107	--
augustus_masked-Fvb6-1-processed-gene-298.16	--	Biosynthesis of amino acids		Tryptophan synthase alpha chain	SEG	0.582682	0.0492	0.150883	0.128714	0.0539177	1.86417	0.052408	0.14387	0.0326087	0.216351	--
augustus_masked-Fvb6-3-processed-gene-352.13	--	Biosynthesis of amino acids		Tryptophan synthase alpha chain	SEG	1.51962	0	0	0	0	2.57038	0	0	0	0.0240273	--
augustus_masked-Fvb6-3-processed-gene-435.10	--	Biosynthesis of amino acids		Tryptophan synthase alpha chain	SEG	4.76492	0	0	0	0	7.46649	0.015416	0	0	0.051707	--
maker-Fvb6-2-snap-gene-318.67	--	Biosynthesis of amino acids		Tryptophan synthase beta chain 2	SEG	0.004541	0.0178335	0.0380307	0.106353	0.0346033	0.0728803	0.057118	0.0128813	0.0217877	0.0359767	--
maker-Fvb4-4-augustus-gene-98.44	--	Plant hormone signal transduction		Two-component response regulator ARR1	DEG	4.90053	0.612872	4.37202	2.9778	4.98236	6.07338	4.40104	6.58274	5.04932	6.12972	--
maker-Fvb7-1-augustus-gene-267.36	--	Plant hormone signal transduction		Two-component response regulator ARR16	SEG	0.028974	0.095142	0.0357063	0.012604	0.171033	0.0646087	0.0133817	0	0	0.0173497	--
maker-Fvb7-4-snap-gene-39.72	--	Plant hormone signal transduction		Two-component response regulator ARR17	SEG	0	0.066837	0	0.138313	0	0.034758	0.194671	0.034413	0.114748	0.107643	--
snap_masked-Fvb5-4-processed-gene-71.45	--	Plant hormone signal transduction		Two-component response regulator ARR5	DEG	1.8417	1.41082	1.30885	1.43618	1.12134	2.72356	2.15701	2.49566	2.45789	3.66981	--
maker-Fvb3-3-augustus-gene-3.39	--	Plant hormone signal transduction		Two-component response regulator ARR7	SEG	0.0789917	0.0789855	0.165529	0.0720893	0.0685793	0.26128	0.207234	0.126334	0.230577	0.422866	--
maker-Fvb4-4-augustus-gene-64.25	--	Plant hormone signal transduction		Two-component response regulator ORR26	DEG	0.26742	0.360662	0.470793	0.479624	0.239232	0.688839	0.69754	0.746036	1.02997	1.24359	--
maker-Fvb6-2-augustus-gene-86.33	--	Biosynthesis of amino acids		Tyrosine aminotransferase	SEG	0.478134	0.320933	0.257487	0.227412	0.0616293	0.609287	0.260813	0.276939	0.215466	0.214001	--
maker-Fvb6-3-augustus-gene-175.27	--	Biosynthesis of amino acids		Tyrosine aminotransferase	SEG	0.166508	0.02634	0.090699	0.012162	0.0274823	0.025776	0.095481	0.040679	0	0	--
maker-Fvb6-3-augustus-gene-175.28	--	Biosynthesis of amino acids		Tyrosine aminotransferase	SEG	0.145427	0	0	0	0	0	0	0	0	0	--
augustus_masked-Fvb7-1-processed-gene-152.9	--	Starch and sucrose metabolism		UDP-glucuronate 4-epimerase 3	DEG	1.65072	1.97885	1.1557	1.1246	1.07544	2.49487	4.14636	3.4266	3.10522	3.58921	--
maker-Fvb2-1-snap-gene-166.95	--	Starch and sucrose metabolism		UDP-glucuronic acid decarboxylase 2	SEG	0.198727	0	0.0821627	0	0	0	0.251181	0	0	0.33847	--
maker-Fvb2-2-snap-gene-46.78	--	Starch and sucrose metabolism		UDP-glucuronic acid decarboxylase 2	DEG	21.1856	16.8074	14.1615	6.06923	8.58871	14.1051	12.2292	11.7941	7.09776	2.41144	--
maker-Fvb2-3-snap-gene-81.73	--	Starch and sucrose metabolism		UDP-glucuronic acid decarboxylase 2	DEG	12.2992	8.42392	6.74333	5.72206	5.74769	12.4456	9.1417	5.46058	3.88777	2.45485	--
maker-Fvb2-3-snap-gene-81.81	--	Starch and sucrose metabolism		UDP-glucuronic acid decarboxylase 2	DEG	9.35797	7.45856	5.46374	4.8456	5.87219	7.26414	7.70681	4.37466	2.9615	2.29066	--
maker-Fvb2-4-snap-gene-188.75	--	Starch and sucrose metabolism		UDP-glucuronic acid decarboxylase 2	SEG	0	0	0.589832	0	0	0	0	0	0	0	--
maker-Fvb4-4-snap-gene-104.42	--	Starch and sucrose metabolism		UDP-glucuronic acid decarboxylase 2	SEG	0.702579	0.35156	0.248035	0.0774443	0.0472463	0.332445	0.834022	0.191484	0.0514467	0.00955733	--
maker-Fvb5-1-augustus-gene-283.44	--	Starch and sucrose metabolism		UDP-glucuronic acid decarboxylase 3	SEG	1.68865	0.199749	0.504808	0.135791	0.669713	1.00086	0.841136	0.792873	0.170822	0.69853	--
maker-Fvb4-2-augustus-gene-94.49	--	Starch and sucrose metabolism		UDP-glucuronic acid decarboxylase 4	SEG	0.700634	0.601494	0.182991	0.127172	0.058859	0.208272	0.796687	0.127822	0.110607	0.0433527	--
maker-Fvb4-3-snap-gene-194.49	--	Starch and sucrose metabolism		UDP-glucuronic acid decarboxylase 4	SEG	1.96743	0.762516	0.525747	0.38102	0.09871	0.353072	0.734892	0.285194	0.123484	0.0201033	--
maker-Fvb1-3-snap-gene-151.45	--	Starch and sucrose metabolism		UDP-glucuronic acid decarboxylase 5	SEG	0	0.170941	0	0.0468023	0	0	0	0	0	0.069587	--
maker-Fvb7-1-augustus-gene-249.61	--	Starch and sucrose metabolism		UDP-glucuronic acid decarboxylase 6	DEG	7.87666	7.25696	6.25407	6.46211	8.15844	9.94796	10.1214	7.75119	12.8623	12.3781	--
maker-Fvb7-2-augustus-gene-226.60	--	Starch and sucrose metabolism		UDP-glucuronic acid decarboxylase 6	DEG	7.29689	5.57959	4.96124	5.59301	5.68633	4.37316	2.85994	1.39657	2.00565	2.3128	--
augustus_masked-Fvb7-2-processed-gene-3.1	--	Phenylpropanoid biosynthesis		Vicianin hydrolase (Fragment)	DEG	1.23689	0.302002	0.459116	0.314237	0.71745	1.3939	2.36075	0.702127	0.636878	0.271368	--
maker-Fvb7-4-snap-gene-219.17	--	Phenylpropanoid biosynthesis		Vicianin hydrolase (Fragment)	SEG	28.5473	11.0321	19.0943	14.2862	15.8125	0	0	0	0.332016	0.141129	--
maker-Fvb7-4-snap-gene-226.22	--	Phenylpropanoid biosynthesis		Vicianin hydrolase (Fragment)	DEG	15.6277	7.9498	10.6583	14.0217	11.2812	7.83748	5.6446	6.5601	3.6031	2.6324	--
maker-Fvb4-1-snap-gene-135.68	--	Phenylpropanoid biosynthesis		Vinorine synthase	SEG	0	0.0133855	0.0234667	0.026793	0.0562117	0.14139	0	0.0229523	0.0293493	0.083923	--
augustus_masked-Fvb7-1-processed-gene-180.2	--	Plant-pathogen interaction		WRKY transcription factor 22	SEG	1.47899	0.597376	0.651369	0.552344	0.488213	3.41481	0.869015	0.889801	1.11745	1.38935	--
maker-Fvb7-1-augustus-gene-192.46	--	Plant-pathogen interaction		WRKY transcription factor 22	SEG	0.583188	0.370582	0.278152	0.442168	0.301736	1.21416	0.480958	0.40085	0.302256	0.561359	--
maker-Fvb7-2-augustus-gene-187.25	--	Plant-pathogen interaction		WRKY transcription factor 22	SEG	2.73037	1.31822	1.84119	1.54083	1.26718	0.389991	0.0955193	0.136248	0.056854	0.162036	--
