# Supplementary material for: Deciphering the Molecular Signatures Associated With Resistance to Botrytis cinerea in Strawberry Flower by Comparative and Dynamic Transcriptome Analysis
Source: Front Plant Sci. 2022 May 27;13:888939. doi: 10.3389/fpls.2022.888939 (PMC9198642; doi:10.3389/fpls.2022.888939)
Supplement: Supplementary file 3 [file Table_3.XLSX]

## Sheet: qRT-PCR primers
Gene name	Gene ID	Forward primer	Reverse primer
PAL1	maker-Fvb7-1-augustus-gene-236.35	GCTGTTGGGTCTGGTATGG	CCTTCTTCGCTTCTTTCACA
PP2CA	maker-Fvb7-2-augustus-gene-289.60	TCCGATTGAGCCCAGTTC	CGTCATCCAACCCACCAG
PYL4	augustus_masked-Fvb6-1-processed-gene-299.4	GCATGGAGTCGGCCCTAA	AGTGCTGTTGTTGGCTGGAA
RPM1	augustus_masked-Fvb2-2-processed-gene-132.5	CAGGGATGTGATGGGTC	CAATCTCACGGAGGTCAT
WRKY33	maker-Fvb6-4-augustus-gene-75.29	GTTCAGTTACGGACTTTCGA	AACAGCAATGTATCAGTGGC
GH3.5	augustus_masked-Fvb7-2-processed-gene-126.4	GAACTTAGCGGTGAAGCC	GCAAGGAAATGGTGGAG
CML41	maker-Fvb1-3-augustus-gene-52.30	CCTCATCGCCTTCAACC	TCACAGCCTCAGCCTCTT
BGLU12	maker-Fvb3-2-augustus-gene-299.51	GGACTTTGCGGAACTGT	GACGGCATAACCACCAT
ARF5	maker-Fvb2-1-augustus-gene-251.31	CAAAGCGCCACCTTCTCACA	TGACGATTTGCTCGCCTTAC
4CL1	snap_masked-Fvb4-1-processed-gene-68.7	TTCCACATCTACTCCCTCAAC	TTTATCTTCTCCACCAACTCC
EDS1	maker-Fvb5-2-augustus-gene-90.57	ATGTGATGAGGCTGGTGC	TTGCGTGTCTGTAGTAGTTGG
SGT1	maker-Fvb7-2-augustus-gene-279.42	TCGCCTGTTTGGGAAGATAA	TGGTTTGGAGGATGGGTAAG
