# Supplementary material for: Deciphering the Molecular Signatures Associated With Resistance to Botrytis cinerea in Strawberry Flower by Comparative and Dynamic Transcriptome Analysis
Source: Front Plant Sci. 2022 May 27;13:888939. doi: 10.3389/fpls.2022.888939 (PMC9198642; doi:10.3389/fpls.2022.888939)
Supplement: Supplementary file 4 [file Table_4.xlsx]

## Sheet: Sample & NCBI accession number
Sample	Accession	Bioproject_accession	Biosample_accession	Filename	Filename2
Y0h	SRR18064542	PRJNA761556	SAMN21354862	Strawberry_Q360-01-T01_good_1.fq	Strawberry_Q360-01-T01_good_2.fq
Y0h	SRR18064541	PRJNA761556	SAMN21354862	Strawberry_Q360-01-T02_good_1.fq	Strawberry_Q360-01-T02_good_2.fq
Y0h	SRR18064530	PRJNA761556	SAMN21354862	Strawberry_Q360-01-T03_good_1.fq	Strawberry_Q360-01-T03_good_2.fq
H0h	SRR18064519	PRJNA761556	SAMN21354870	Strawberry_Q360-01-T04_good_1.fq	Strawberry_Q360-01-T04_good_2.fq
H0h	SRR18064508	PRJNA761556	SAMN21354870	Strawberry_Q360-01-T05_good_1.fq	Strawberry_Q360-01-T05_good_2.fq
H0h	SRR18064499	PRJNA761556	SAMN21354870	Strawberry_Q360-01-T06_good_1.fq	Strawberry_Q360-01-T06_good_2.fq
Y12h	SRR18064498	PRJNA761556	SAMN21354863	Strawberry_Q360-01-T07_good_1.fq	Strawberry_Q360-01-T07_good_2.fq
Y12h	SRR18064497	PRJNA761556	SAMN21354863	Strawberry_Q360-01-T08_good_1.fq	Strawberry_Q360-01-T08_good_2.fq
Y12h	SRR18064496	PRJNA761556	SAMN21354863	Strawberry_Q360-01-T09_good_1.fq	Strawberry_Q360-01-T09_good_2.fq
H12h	SRR18064495	PRJNA761556	SAMN21354871	Strawberry_Q360-01-T10_good_1.fq	Strawberry_Q360-01-T10_good_2.fq
H12h	SRR18064540	PRJNA761556	SAMN21354871	Strawberry_Q360-01-T11_good_1.fq	Strawberry_Q360-01-T11_good_2.fq
H12h	SRR18064539	PRJNA761556	SAMN21354871	Strawberry_Q360-01-T12_good_1.fq	Strawberry_Q360-01-T12_good_2.fq
Y24h	SRR18064538	PRJNA761556	SAMN21354864	Strawberry_Q360-01-T13_good_1.fq	Strawberry_Q360-01-T13_good_2.fq
Y24h	SRR18064537	PRJNA761556	SAMN21354864	Strawberry_Q360-01-T14_good_1.fq	Strawberry_Q360-01-T14_good_2.fq
Y24h	SRR18064536	PRJNA761556	SAMN21354864	Strawberry_Q360-01-T15_good_1.fq	Strawberry_Q360-01-T15_good_2.fq
H24h	SRR18064535	PRJNA761556	SAMN21354872	Strawberry_Q360-01-T16_good_1.fq	Strawberry_Q360-01-T16_good_2.fq
H24h	SRR18064534	PRJNA761556	SAMN21354872	Strawberry_Q360-01-T17_good_1.fq	Strawberry_Q360-01-T17_good_2.fq
H24h	SRR18064533	PRJNA761556	SAMN21354872	Strawberry_Q360-01-T18_good_1.fq	Strawberry_Q360-01-T18_good_2.fq
Y48h	SRR18064532	PRJNA761556	SAMN21354865	Strawberry_Q360-01-T19_good_1.fq	Strawberry_Q360-01-T19_good_2.fq
Y48h	SRR18064531	PRJNA761556	SAMN21354865	Strawberry_Q360-01-T20_good_1.fq	Strawberry_Q360-01-T20_good_2.fq
Y48h	SRR18064529	PRJNA761556	SAMN21354865	Strawberry_Q360-01-T21_good_1.fq	Strawberry_Q360-01-T21_good_2.fq
H48h	SRR18064528	PRJNA761556	SAMN21354873	Strawberry_Q360-01-T22_good_1.fq	Strawberry_Q360-01-T22_good_2.fq
H48h	SRR18064527	PRJNA761556	SAMN21354873	Strawberry_Q360-01-T23_good_1.fq	Strawberry_Q360-01-T23_good_2.fq
H48h	SRR18064526	PRJNA761556	SAMN21354873	Strawberry_Q360-01-T24_good_1.fq	Strawberry_Q360-01-T24_good_2.fq
Y72h	SRR18064525	PRJNA761556	SAMN21354866	Strawberry_Q360-01-T25_good_1.fq	Strawberry_Q360-01-T25_good_2.fq
Y72h	SRR18064524	PRJNA761556	SAMN21354866	Strawberry_Q360-01-T26_good_1.fq	Strawberry_Q360-01-T26_good_2.fq
Y72h	SRR18064523	PRJNA761556	SAMN21354866	Strawberry_Q360-01-T27_good_1.fq	Strawberry_Q360-01-T27_good_2.fq
H72h	SRR18064522	PRJNA761556	SAMN21354874	Strawberry_Q360-01-T28_good_1.fq	Strawberry_Q360-01-T28_good_2.fq
H72h	SRR18064521	PRJNA761556	SAMN21354874	Strawberry_Q360-01-T29_good_1.fq	Strawberry_Q360-01-T29_good_2.fq
H72h	SRR18064520	PRJNA761556	SAMN21354874	Strawberry_Q360-01-T30_good_1.fq	Strawberry_Q360-01-T30_good_2.fq
Y96h	SRR18064518	PRJNA761556	SAMN21354867	Strawberry_Q360-01-T31_good_1.fq	Strawberry_Q360-01-T31_good_2.fq
Y96h	SRR18064517	PRJNA761556	SAMN21354867	Strawberry_Q360-01-T32_good_1.fq	Strawberry_Q360-01-T32_good_2.fq
Y96h	SRR18064516	PRJNA761556	SAMN21354867	Strawberry_Q360-01-T33_good_1.fq	Strawberry_Q360-01-T33_good_2.fq
H96h	SRR18064515	PRJNA761556	SAMN21354875	Strawberry_Q360-01-T34_good_1.fq	Strawberry_Q360-01-T34_good_2.fq
H96h	SRR18064514	PRJNA761556	SAMN21354875	Strawberry_Q360-01-T35_good_1.fq	Strawberry_Q360-01-T35_good_2.fq
H96h	SRR18064513	PRJNA761556	SAMN21354875	Strawberry_Q360-01-T36_good_1.fq	Strawberry_Q360-01-T36_good_2.fq
Y120h	SRR18064512	PRJNA761556	SAMN21354868	Strawberry_Q360-01-T37_good_1.fq	Strawberry_Q360-01-T37_good_2.fq
Y120h	SRR18064511	PRJNA761556	SAMN21354868	Strawberry_Q360-01-T38_good_1.fq	Strawberry_Q360-01-T38_good_2.fq
Y120h	SRR18064510	PRJNA761556	SAMN21354868	Strawberry_Q360-01-T39_good_1.fq	Strawberry_Q360-01-T39_good_2.fq
H120h	SRR18064509	PRJNA761556	SAMN21354876	Strawberry_Q360-01-T40_good_1.fq	Strawberry_Q360-01-T40_good_2.fq
H120h	SRR18064507	PRJNA761556	SAMN21354876	Strawberry_Q360-01-T41_good_1.fq	Strawberry_Q360-01-T41_good_2.fq
H120h	SRR18064506	PRJNA761556	SAMN21354876	Strawberry_Q360-01-T42_good_1.fq	Strawberry_Q360-01-T42_good_2.fq
Y144h	SRR18064505	PRJNA761556	SAMN21354869	Strawberry_Q360-01-T43_good_1.fq	Strawberry_Q360-01-T43_good_2.fq
Y144h	SRR18064504	PRJNA761556	SAMN21354869	Strawberry_Q360-01-T44_good_1.fq	Strawberry_Q360-01-T44_good_2.fq
Y144h	SRR18064503	PRJNA761556	SAMN21354869	Strawberry_Q360-01-T45_good_1.fq	Strawberry_Q360-01-T45_good_2.fq
H144h	SRR18064502	PRJNA761556	SAMN21354877	Strawberry_Q360-01-T46_good_1.fq	Strawberry_Q360-01-T46_good_2.fq
H144h	SRR18064501	PRJNA761556	SAMN21354877	Strawberry_Q360-01-T47_good_1.fq	Strawberry_Q360-01-T47_good_2.fq
H144h	SRR18064500	PRJNA761556	SAMN21354877	Strawberry_Q360-01-T48_good_1.fq	Strawberry_Q360-01-T48_good_2.fq
